# Supplementary material for: hu.MAP 2.0: integration of over 15,000 proteomic experiments builds a global compendium of human multiprotein assemblies
Source: Mol Syst Biol. 2021 May 11;17(5):e10016. doi: 10.15252/msb.202010016 (PMC8111494; doi:10.15252/msb.202010016)
Supplement: Supplementary file 2 — Dataset EV1 [file MSB-17-e10016-s003.xlsx]

## Sheet: humap2_complexes
HuMAP2_ID	Confidence	Uniprot_ACCs	genenames
HuMAP2_00000	3	Q9BQS8 O95900	FYCO1 TRUB2
HuMAP2_00001	4	P08133 Q15797 Q99426 Q9H4M9 P68402 Q15102	ANXA6 SMAD1 TBCB EHD1 PAFAH1B2 PAFAH1B3
HuMAP2_00002	5	Q93062 Q9NZC3 Q9UF11 Q15038 Q6ZRY4 A1KXE4 O43251 Q96S66 Q15434 Q9Y6M7	RBPMS GDE1 PLEKHB1 DAZAP2 RBPMS2 FAM168B RBFOX2 CLCC1 RBMS2 SLC4A7
HuMAP2_00003	5	Q15836 Q16563 Q29983 Q8WUM9 O14974 Q9Y5Y0 Q14919 Q9BWX1	VAMP3 SYPL1 MICA SLC20A1 PPP1R12A FLVCR1 DRAP1 PHF7
HuMAP2_00004	4	Q8WV99 Q9NQT8 Q9H672 P20774 Q49A92	ZFAND2B KIF13B ASB7 OGN C8orf34
HuMAP2_00005	4	Q9UHN6 P02741 Q7LGC8	CEMIP2 CRP CHST3
HuMAP2_00006	4	P07199 Q96C28 O43296 Q5CZA5	CENPB ZNF707 ZNF264 ZNF678 ZNF805
HuMAP2_00007	3	Q96Q42 Q8NFX7	ALS2 STXBP6
HuMAP2_00008	5	O75683 Q96NE9 Q6RFH5 Q9BRU9 Q9Y2G2 Q9BXY0 P56182	SURF6 FRMD6 WDR74 UTP23 CARD8 MAK16 RRP1
HuMAP2_00009	5	P09455 Q14353 O75828 P31483 Q01085 Q86Y13 Q9BZL1	RBP1 GAMT CBR3 TIA1 TIAL1 DZIP3 UBL5
HuMAP2_00010	3	Q9NYB9 Q8WUW1 Q7L576	ABI2 BRK1 CYFIP1
HuMAP2_00011	5	O00339 Q99435 Q9BXX0 Q92832 Q3ZCT1	C4orf48 MATN2 NELL2 EMILIN2 NELL1 ZNF260
HuMAP2_00012	5	Q99999 Q00888 Q9UQ72	GAL3ST1 PSG4 PSG11
HuMAP2_00013	3	Q9NV70 Q9HCH0	EXOC1 NCKAP5L
HuMAP2_00014	4	Q16527 P08243	CSRP2 ASNS
HuMAP2_00015	4	Q96MN5 Q712K3	TCEANC2 UBE2R2
HuMAP2_00016	4	P23229 A1L157	ITGA6 TSPAN11
HuMAP2_00017	5	Q96SL4 O14561 Q9NWU1 Q5U5X0 Q9HD34 O14976 Q9NU23 A6NFY7	GPX7 NDUFAB1 OXSM LYRM7 LYRM4 GAK LYRM2 SDHAF1
HuMAP2_00018	2	P15289 P34059	ARSA GALNS
HuMAP2_00019	4	P21359 P40259 Q9Y263	NF1 CD79B PLAA
HuMAP2_00020	5	Q6IC98 Q8TC07 Q9HA65 Q14807	GRAMD4 TBC1D15 TBC1D17 KIF22
HuMAP2_00021	5	Q6ICG6 P31947	KIAA0930 SFN
HuMAP2_00023	5	O00170 P16949	AIP STMN1
HuMAP2_00024	4	Q9NZZ3 Q9BY43 Q9H444 Q92620 Q9H169	CHMP5 CHMP4A CHMP4B DHX38 STMN4
HuMAP2_00025	5	Q96P63 P0C7M8	SERPINB12 CLEC2L
HuMAP2_00026	4	Q9UQ74 Q00888 Q9NYQ7 Q9NXL9 Q96PX1	PSG8 PSG4 CELSR3 MCM9 RNF157
HuMAP2_00027	3	P04040 Q9UJ68 P14416	CAT MSRA DRD2
HuMAP2_00028	5	Q9UM19 Q86WH2 Q99732	HPCAL4 RASSF3 LITAF
HuMAP2_00029	3	O95467 Q9UNF1 P38405 Q9NX40	GNAS MAGED2 GNAL OCIAD1
HuMAP2_00030	4	Q10713 Q8WV74 Q14527	PMPCA NUDT8 HLTF
HuMAP2_00031	4	Q16851 Q9UN36 Q86YR5 Q86UD0	UGP2 NDRG2 GPSM1 SAPCD2
HuMAP2_00032	3	Q96J01 Q8NI27 Q6I9Y2 Q13769 O75152 Q96FV9 Q9BY77 Q86W42	THOC3 THOC2 THOC7 THOC5 ZC3H11A THOC1 POLDIP3 THOC6
HuMAP2_00033	3	Q86XE0 Q13596	SNX32 SNX1
HuMAP2_00034	5	Q00341 Q9P2E3 O75534	HDLBP ZNFX1 CSDE1
HuMAP2_00035	5	Q5PRF9 O15063 Q8N5S9 Q9P2F8	SAMD4B KIAA0355 CAMKK1 SIPA1L2
HuMAP2_00036	2	Q9UIU6 Q86VP3 Q96FV0	SIX4 PACS2 LRRC46
HuMAP2_00037	1	P22694 P10644	PRKACB PRKAR1A
HuMAP2_00038	2	O75420 O60573 Q9NRA8 Q6Y7W6	GIGYF1 EIF4E2 EIF4ENIF1 GIGYF2
HuMAP2_00039	2	Q5VX52 Q6P3W7	SPATA1 SCYL2
HuMAP2_00040	4	Q9P1Y5 P19878	CAMSAP3 NCF2
HuMAP2_00041	5	O95625 Q8N5P1 Q9NPE3 O43818 Q13243 Q13601 Q8N567 Q4G0J3 P49711 Q5SSJ5 Q9NY12 Q6ZN17 Q9H7E9 Q99575 O60832 Q8TBF4	ZBTB11 ZC3H8 NOP10 RRP9 SRSF5 KRR1 ZCCHC9 LARP7 CTCF HP1BP3 GAR1 LIN28B C8orf33 POP1 DKC1 ZCRB1
HuMAP2_00042	3	P05198 Q9NVM4 O75794 P41091 P20042	EIF2S1 PRMT7 CDC123 EIF2S3 EIF2S2
HuMAP2_00043	5	O95718 Q99442 P06028 Q96T55 Q9H2T7 Q8IYR2 P11474 Q9ULG6	ESRRB SEC62 GYPB KCNK16 RANBP17 SMYD4 ESRRA CCPG1
HuMAP2_00044	4	Q9Y5J6 P18509 Q9H4B6	TIMM10B ADCYAP1 SAV1
HuMAP2_00045	5	Q9UQ88 O43719 Q13428 P21127 Q9UHR5	CDK11A HTATSF1 TCOF1 CDK11B SAP30BP
HuMAP2_00047	5	Q9H469 Q13616	FBXL15 CUL1
HuMAP2_00048	5	Q8TDX5 Q8NHG8 Q86VZ2 A6XGL0 O43323 Q8IWW8 P49247 Q8NDH3	ACMSD ZNRF2 WDR5B YJEFN3 DHH ADHFE1 RPIA NPEPL1
HuMAP2_00049	4	Q9NYL2 Q6NX49 Q86WZ6	MAP3K20 ZNF544 ZNF227
HuMAP2_00050	4	Q9NQ87 P53609 Q9UPN3 Q6DCA0	HEYL PGGT1B MACF1 AMMECR1L
HuMAP2_00051	4	Q07617 P43355 O15480 Q8IWZ3 Q8N7X4	SPAG1 MAGEA1 MAGEB3 ANKHD1 MAGEB6
HuMAP2_00052	4	O95319 Q92879 P52594	CELF2 CELF1 AGFG1
HuMAP2_00053	4	Q01415 P09960 Q00169 Q5TFE4 P07686 A6NDG6	GALK2 LTA4H PITPNA NT5DC1 HEXB PGP
HuMAP2_00054	3	Q9BXP5 Q92733	SRRT PRCC
HuMAP2_00055	2	P60842 P78344	EIF4A1 EIF4G2
HuMAP2_00056	3	Q9NPC8 Q99502	SIX2 EYA1
HuMAP2_00057	2	O95425 Q9NYL9 Q9Y608	SVIL TMOD3 LRRFIP2
HuMAP2_00058	5	Q9H8T0 Q13506 Q15742 O43310 Q9UJC3 Q86VS8 Q05DH4 Q8N612	AKTIP NAB1 NAB2 CTIF HOOK1 HOOK3 FAM160A1 FAM160A2
HuMAP2_00059	5	Q9UQK1 Q86XI6 O95685	PPP1R3C PPP1R3B PPP1R3D
HuMAP2_00060	5	Q4G0X4 Q14184 Q14183	KCTD21 DOC2B DOC2A
HuMAP2_00061	5	Q8N7X8 Q9H892	SIGLECL1 TTC12
HuMAP2_00062	4	Q6P587 P36405 P23786	FAHD1 ARL3 CPT2
HuMAP2_00063	5	O14836 Q96SL8 Q96JP5 O15015	TNFRSF13B FIZ1 ZFP91 ZNF646
HuMAP2_00064	4	Q9HCN4 Q9H9Y4 Q9BWH6	GPN1 GPN2 RPAP1
HuMAP2_00065	4	Q9H7E2 Q9Y3F4 Q9P2E3 O75534	TDRD3 STRAP ZNFX1 CSDE1
HuMAP2_00066	4	Q147X3 Q03181	NAA30 PPARD
HuMAP2_00067	5	P01036 Q8TDN1 P01037 Q92953 P09668	CST4 KCNG4 CST1 KCNB2 CTSH
HuMAP2_00068	5	Q504Y0 Q9NTN9 Q15842 P29016 Q9NZ53	SLC39A12 SEMA4G KCNJ8 CD1B PODXL2
HuMAP2_00069	4	Q9P2G3 Q9UJP4 Q53HC5 Q9UF56 Q9NXS3 Q9Y573	KLHL14 KLHL21 KLHL26 FBXL17 KLHL28 IPP
HuMAP2_00070	4	Q8WVC0 Q9HCK8 Q8N7H5 Q6P1J9 Q9GZS3 Q14241 Q6PD62	LEO1 CHD8 PAF1 CDC73 WDR61 ELOA CTR9
HuMAP2_00071	4	O95070 Q969M3 Q5BJH7	YIF1A YIPF5 YIF1B
HuMAP2_00072	5	Q96ER9 Q9HCL0 Q8N6Y1 O95867 Q15517	CCDC51 PCDH18 PCDH20 LY6G6C CDSN
HuMAP2_00073	4	Q4G0F5 O60749 Q96QK1 Q96NW4 Q13596 Q9UNH7 O75436 Q92609 Q86XE0 Q9Y5X3	VPS26B SNX2 VPS35 ANKRD27 SNX1 SNX6 VPS26A TBC1D5 SNX32 SNX5
HuMAP2_00074	4	Q8N6M8 Q93084 Q13017	IQCF1 ATP2A3 ARHGAP5
HuMAP2_00075	1	Q9Y3C6 Q13573	PPIL1 SNW1
HuMAP2_00076	4	Q8NEF3 Q8N6V9 O94818	CCDC112 TEX9 NOL4
HuMAP2_00077	5	O43597 Q9BRK0 O15162 Q9H902	SPRY2 REEP2 PLSCR1 REEP1
HuMAP2_00078	3	Q3SY56 Q96DM3 Q86VX9	SP6 RMC1 MON1A
HuMAP2_00079	4	O75828 P62253 Q9H8Y8 Q9H2G9	CBR3 UBE2G1 GORASP2 BLZF1
HuMAP2_00080	3	Q9BS26 Q14153 Q8IX07	ERP44 FAM53B ZFPM1
HuMAP2_00081	3	A0AVF1 Q96LB3 Q9BW83 Q86WT1 Q8N4P2 Q9NQC8 Q8WYA0 Q9Y366	TTC26 IFT74 IFT27 TTC30A TTC30B IFT46 IFT81 IFT52
HuMAP2_00082	3	Q53TN4 Q9Y232	CYBRD1 CDYL
HuMAP2_00083	4	Q96E14 Q13472 Q9H9A7 A6NI79	RMI2 TOP3A RMI1 CCDC69
HuMAP2_00084	1	P13861 P17612	PRKAR2A PRKACA
HuMAP2_00085	5	Q14584 Q8WYA6 Q53GI3	ZNF266 CTNNBL1 ZNF394
HuMAP2_00086	3	Q17R89 Q5T0N5	ARHGAP44 FNBP1L
HuMAP2_00087	2	Q00887 Q8NEM2	PSG9 SHCBP1
HuMAP2_00088	4	Q9Y6U3 Q13045 Q32MZ4 P28289 Q9H3H9 O95425 Q9NYL9	SCIN FLII LRRFIP1 TMOD1 TCEAL2 SVIL TMOD3
HuMAP2_00089	5	Q14676 Q16777 O94776 Q13162 Q5THJ4	MDC1 HIST2H2AC MTA2 PRDX4 VPS13D
HuMAP2_00090	4	Q96RS6 Q8WUQ7 Q86YS6 Q9H5V9 Q14562 O95391	NUDCD1 CACTIN RAB43 CXorf56 DHX8 SLU7
HuMAP2_00091	3	Q9NX14 O95139 P17568	NDUFB11 NDUFB6 NDUFB7
HuMAP2_00092	5	Q9H5L6 O15530 Q9NWC5 Q14681 Q9UBT6 P43003 Q8IY37 Q9NXV2 Q00059 Q96GI7 Q5VT25 Q8N5Z5	THAP9 PDPK1 TMEM45A KCTD2 POLK SLC1A3 DHX37 KCTD5 TFAM FAM89A CDC42BPA KCTD17
HuMAP2_00093	4	P14060 P26439 Q9H6F2 P42898 P19086	HSD3B1 HSD3B2 TMEM38A MTHFR GNAZ
HuMAP2_00094	2	Q96NL0 Q59EK9	RUNDC3B RUNDC3A
HuMAP2_00095	5	Q93009 Q9H568 O15014 P14373 Q9UQR0	USP7 ACTL8 ZNF609 TRIM27 SCML2
HuMAP2_00096	3	P12270 Q92499 Q8WXF1 Q9Y3I0 P52272	TPR DDX1 PSPC1 RTCB HNRNPM
HuMAP2_00097	5	P08123 P02461 P02452 Q7Z624 O75616 O43615	COL1A2 COL3A1 COL1A1 CAMKMT ERAL1 TIMM44
HuMAP2_00098	2	P06132 Q9BQG2 Q13867	UROD NUDT12 BLMH
HuMAP2_00099	2	Q00613 Q03933	HSF1 HSF2
HuMAP2_00100	3	Q6P5W5 Q8NBJ4	SLC39A4 GOLM1
HuMAP2_00101	5	Q9Y6H3 Q1MSJ5 Q9H967 Q96CT2 Q8NFY9 Q9H2C0 Q16653	ATP23 CSPP1 WDR76 KLHL29 KBTBD8 GAN MOG
HuMAP2_00102	4	Q00341 Q14320 Q92900 Q9Y5A9	HDLBP FAM50A UPF1 YTHDF2
HuMAP2_00103	5	Q8IXL7 Q8IXQ5 Q92564 Q8WZ60 P02753	MSRB3 KLHL7 DCUN1D4 KLHL6 RBP4
HuMAP2_00104	4	Q15020 Q9Y4Y9 O43172 O43395 P54105 O43290 O95777 P14678 P08579 Q9Y333 P62316 P62312 O60828 O94906 Q9P0M2 Q9Y4Z0 Q8WWY3 O43447 A6NC98 O95400 P62304 P62308 P62306 O15116 O75223 Q9H6E5 P62310 Q96DI7 P83876 Q9BUQ8 Q53GS9	SART3 LSM5 PRPF4 PRPF3 CLNS1A SART1 LSM8 SNRPB SNRPB2 LSM2 SNRPD2 LSM6 PQBP1 PRPF6 AKAP7 LSM4 PRPF31 PPIH CCDC88B CD2BP2 SNRPE SNRPG SNRPF LSM1 GGCT TUT1 LSM3 SNRNP40 TXNL4A DDX23 USP39
HuMAP2_00105	5	Q6PEY2 Q9BQE3 O60884 Q96IX5 Q92542 Q14249 Q01650 P68363 P31689	TUBA3E TUBA1C DNAJA2 ATP5MD NCSTN ENDOG SLC7A5 TUBA1B DNAJA1
HuMAP2_00106	5	Q5T1C6 Q5T2R2 Q86YH6 Q9H845 Q9GZY4 P0CG29	THEM4 PDSS1 PDSS2 ACAD9 COA1 GSTT2
HuMAP2_00107	4	P01567 P01562 P05014 P01563 P01569 P19429	IFNA7 IFNA1 IFNA4 IFNA2 IFNA5 TNNI3
HuMAP2_00108	2	Q5HY92 O43813	FIGN LANCL1
HuMAP2_00109	5	Q8WUB8 O75596 O60930	PHF10 CLEC3A RNASEH1
HuMAP2_00110	4	Q13563 Q9NZM6 Q96BQ1	PKD2 PKD2L2 FAM3D
HuMAP2_00111	2	O94760 O95865	DDAH1 DDAH2
HuMAP2_00112	5	Q99549 Q5VWN6 Q96LX8 Q9UK61	MPHOSPH8 TASOR2 ZNF597 TASOR
HuMAP2_00113	5	Q9UNP9 Q9HA77 O94811 Q9BVS5	PPIE CARS2 TPPP TRMT61B
HuMAP2_00114	5	Q9Y6B2 Q7Z4W2 P22304 Q9NRG7 O94952 Q6P9A2	EID1 LYZL2 IDS SDR39U1 FBXO21 GALNT18
HuMAP2_00115	5	Q5VY09 P57059 Q6NUN9 Q00005 Q9Y2T4 Q9BXL8 Q9H0K1	IER5 SIK1 ZNF746 PPP2R2B PPP2R2C CDCA4 SIK2
HuMAP2_00116	2	P20340 Q9NRW1	RAB6A RAB6B
HuMAP2_00117	4	O75385 Q9Y3C0 Q9UM21 O75143	ULK1 WASHC3 MGAT4A ATG13 WASH6P
HuMAP2_00118	5	Q9Y6G9 Q8NBJ7 Q8WZ42	DYNC1LI1 SUMF2 TTN
HuMAP2_00119	2	P15374 P52565	UCHL3 ARHGDIA
HuMAP2_00120	4	Q7Z7F0 Q9NQZ5 O95081	KHDC4 STARD7 AGFG2
HuMAP2_00121	5	P49354 Q9Y3R0 O95164 P49356	FNTA GRIP1 UBL3 FNTB
HuMAP2_00122	4	P30044 P35270 P49773	PRDX5 SPR HINT1
HuMAP2_00123	5	Q6ZT07 Q8N4L2 P50416 Q66K14	TBC1D9 PIP4P2 CPT1A TBC1D9B
HuMAP2_00124	5	Q03701 Q9Y3T9 Q14690 Q8TDD1	CEBPZ NOC2L PDCD11 DDX54
HuMAP2_00125	5	Q9P021 Q9NX00 Q92995 Q8NBX0	CRIPT TMEM160 USP13 SCCPDH
HuMAP2_00126	2	P07108 P60174	DBI TPI1
HuMAP2_00127	5	Q7Z401 Q9H4A3 Q8TCB7 Q13586	DENND4A WNK1 METTL6 STIM1
HuMAP2_00128	4	Q8NBB4 Q8TBC5 Q96N95	ZSCAN1 ZSCAN18 ZNF396
HuMAP2_00129	4	Q15032 Q9UM19 Q86WH2 Q99732	R3HDM1 HPCAL4 RASSF3 LITAF
HuMAP2_00130	3	Q9UQ03 Q92828	CORO2B CORO2A
HuMAP2_00131	3	P62273 P62277	RPS29 RPS13
HuMAP2_00132	4	Q5J8M3 Q9NPA0 O43402 Q8N4V1 Q5UCC4 Q8N766 Q9Y3B6 Q9P0I2 Q15006 Q9BV81	EMC4 EMC7 EMC8 MMGT1 EMC10 EMC1 EMC9 EMC3 EMC2 EMC6
HuMAP2_00133	5	Q9NVH1 Q9NVT9	DNAJC11 ARMC1
HuMAP2_00134	2	Q9UDX3 O76054 Q9UDX4	SEC14L4 SEC14L2 SEC14L3
HuMAP2_00135	5	P10746 Q96IQ9 P78316 Q9UNK9 Q99611 O75164 O00626 Q9BVI4 O94953	UROS ZNF414 NOP14 ANGEL1 SEPHS2 KDM4A CCL22 NOC4L KDM4B
HuMAP2_00136	4	P68363 Q5TF39 P0DPH8 P47929 Q8N4U5	TUBA1B MFSD4B TUBA3D LGALS7 TCP11L2
HuMAP2_00137	5	P42566 P98082 Q0JRZ9 O14526 Q8N5S1	EPS15 DAB2 FCHO2 FCHO1 SLC25A41
HuMAP2_00138	5	Q92743 O60575 Q9BYZ8	HTRA1 SPINK4 REG4
HuMAP2_00139	2	Q9UBP0 P53990	SPAST IST1
HuMAP2_00140	5	Q96GV9 P49137 O75716 Q8N9N7	C5orf30 MAPKAPK2 STK16 LRRC57
HuMAP2_00141	2	Q15399 Q9Y2C9	TLR1 TLR6
HuMAP2_00142	4	O94941 Q8N5C8 Q9NYJ8 Q9Y6C2 Q15750	UBOX5 TAB3 TAB2 EMILIN1 TAB1
HuMAP2_00143	2	O43172 Q5T8P6	PRPF4 RBM26
HuMAP2_00144	5	Q9H582 O95785 Q96GT9 Q9H9B1 Q8WTP9 Q8N465 Q96JM2 Q96KQ7	ZNF644 WIZ XAGE2 EHMT1 XAGE3 D2HGDH ZNF462 EHMT2
HuMAP2_00145	4	O95208 Q9Y4X5 Q9H201	EPN2 ARIH1 EPN3
HuMAP2_00146	4	Q7L8J4 Q9NWX6 Q96G01	SH3BP5L THG1L BICD1
HuMAP2_00147	4	P20648 Q9NRD1 O95479 Q86YB8 P51688	ATP4A FBXO6 H6PD ERO1B SGSH
HuMAP2_00148	3	P05091 P23368	ALDH2 ME2
HuMAP2_00149	2	P17040 Q15697	ZSCAN20 ZNF174
HuMAP2_00150	4	O14544 O95376	SOCS6 ARIH2
HuMAP2_00151	4	Q8TD31 Q4KMZ1	CCHCR1 IQCC
HuMAP2_00152	5	Q15011 Q7Z3C6 O75808	HERPUD1 ATG9A CAPN15
HuMAP2_00153	4	Q5TC82 Q9UL18 Q8NDV7 Q9UPQ9 Q9HBD1 Q9H9G7	RC3H1 AGO1 TNRC6A TNRC6B RC3H2 AGO3
HuMAP2_00155	5	O75110 O60518 Q9UH62 O15438	ATP9A RANBP6 ARMCX3 ABCC3
HuMAP2_00156	5	Q9Y5S2 Q96GI7 Q14CS0 O60927	CDC42BPB FAM89A UBXN2B PPP1R11
HuMAP2_00157	5	P35243 Q0VDG4	RCVRN SCRN3
HuMAP2_00158	2	P21266 P28161 P46439 Q03013	GSTM3 GSTM2 GSTM5 GSTM4
HuMAP2_00159	4	Q9NRF9 Q07864 P56282 Q9NR33	POLE3 POLE POLE2 POLE4
HuMAP2_00160	5	Q9GZT8 P01185 Q8WV74 Q52LG2	NIF3L1 AVP NUDT8 KRTAP13-2
HuMAP2_00161	3	Q02363 Q99081	ID2 TCF12
HuMAP2_00162	5	P49755 Q13445 P27105 Q7Z7H5 Q96N66 Q9Y3B3 Q9Y5X9 Q86XR7 Q15363 Q9Y3A6 Q9BVK6 Q14789 Q9Y3Q3	TMED10 TMED1 STOM TMED4 MBOAT7 TMED7 LIPG TICAM2 TMED2 TMED5 TMED9 GOLGB1 TMED3
HuMAP2_00163	5	P51572 O15258 P13073	BCAP31 RER1 COX4I1
HuMAP2_00164	4	P18669 Q8N0Y7 P15259	PGAM1 PGAM4 PGAM2
HuMAP2_00165	5	Q9Y5H7 Q9UN73 Q9UN72 Q9Y5H6 Q9Y5I3 Q9Y5H9 Q9Y5H8 Q9UN74 O95822 Q9Y5I0 Q9Y5H5 Q9H158 Q9H3H9 Q9Y5I1 Q9Y5I2 Q9UN75	PCDHA5 PCDHA6 PCDHA7 PCDHA8 PCDHA1 PCDHA2 PCDHA3 PCDHA4 MLYCD PCDHA13 PCDHA9 PCDHAC1 TCEAL2 PCDHA11 PCDHA10 PCDHA12
HuMAP2_00166	4	Q9BPX6 Q86XE3 Q8IYU8	MICU1 MICU3 MICU2
HuMAP2_00167	3	P17535 Q9NR55	JUND BATF3
HuMAP2_00168	3	Q9Y478 O43741 Q13131 P54646 P54619 Q9UGJ0	PRKAB1 PRKAB2 PRKAA1 PRKAA2 PRKAG1 PRKAG2
HuMAP2_00169	3	Q9ULU4 O75822 P19784 Q9NZR4 Q9NW75	ZMYND8 EIF3J CSNK2A2 VSX1 GPATCH2
HuMAP2_00170	5	Q5JRX3 Q9Y263 Q9UJV9 Q9ULJ7 Q5SYC1	PITRM1 PLAA DDX41 ANKRD50 CLVS2
HuMAP2_00171	3	P51878 P49662	CASP5 CASP4
HuMAP2_00172	5	P15924 Q5T749 Q02413 Q04695 Q08554 Q7Z794 Q9NZC4 P14923 P02538 P04264 P13647	DSP KPRP DSG1 KRT17 DSC1 KRT77 EHF JUP KRT6A KRT1 KRT5
HuMAP2_00173	2	P31153 Q00266 Q9NZL9	MAT2A MAT1A MAT2B
HuMAP2_00174	2	Q9H2H8 Q96I24 P40926	PPIL3 FUBP3 MDH2
HuMAP2_00175	3	P11766 Q9BPX1 Q9BY32	ADH5 HSD17B14 ITPA
HuMAP2_00176	3	P17010 P08048	ZFX ZFY
HuMAP2_00177	4	Q9UKK9 Q53H96 Q96C36 P32322	NUDT5 PYCR3 PYCR2 PYCR1
HuMAP2_00178	4	Q96LR2 P30711	LURAP1 GSTT1
HuMAP2_00179	4	Q13126 Q9P2R7	MTAP SUCLA2
HuMAP2_00180	5	Q96L94 Q5T0L3 Q8TC76 Q5T7W0 Q1L5Z9 O15055 P49674 Q14C86 P48730 Q9Y343	SNX22 SPATA46 FAM110B ZNF618 LONRF2 PER2 CSNK1E GAPVD1 CSNK1D SNX24
HuMAP2_00181	4	O15530 Q9NWC5 Q14681 P43003 Q9NXV2 Q8N5Z5	PDPK1 TMEM45A KCTD2 SLC1A3 KCTD5 KCTD17
HuMAP2_00182	5	O75874 Q9NUQ9 Q9H0Q0 Q96RP9	IDH1 FAM49B FAM49A GFM1
HuMAP2_00183	4	Q8TDP1 Q5TBB1 Q8N1G2 Q86TU7 O75792	RNASEH2C RNASEH2B CMTR1 SETD3 RNASEH2A
HuMAP2_00184	2	Q9H3K2 Q69YU5	GHITM C12orf73
HuMAP2_00185	5	P05091 Q9BYX4 Q96DB5 Q99538 O95297 O94788	ALDH2 IGHG4 IFIH1 RMDN1 LGMN MPZL1 ALDH1A2
HuMAP2_00186	4	O00291 O75146	HIP1 HIP1R
HuMAP2_00187	3	Q15020 Q9H6E5 O43172 O43395 P55769 Q5T8P6	SART3 TUT1 PRPF4 PRPF3 SNU13 RBM26
HuMAP2_00188	3	P23511 P25208 Q13952	NFYA NFYB NFYC
HuMAP2_00189	4	Q8TBE7 P28335 A8MZ36	SLC35G2 HTR2C EVPLL
HuMAP2_00190	4	P35247 Q04837	SFTPD SSBP1
HuMAP2_00191	3	P33992 Q14566 P33993 P49736 P25205 P33991 Q9BTE3 Q7L590	MCM5 MCM6 MCM7 MCM2 MCM3 MCM4 MCMBP MCM10
HuMAP2_00192	4	Q06210 P04150 Q96F46 Q8N6T7 O94808	GFPT1 NR3C1 IL17RA SIRT6 GFPT2
HuMAP2_00193	2	Q9UBT3 Q9HAU8	DKK4 RNPEPL1
HuMAP2_00194	5	P17509 P31267 Q5HY92 A1L020 Q9BS26 O43169 Q8IX07 Q14153 Q5JPE7 Q96DU7 Q15155 O00255 Q92626	HOXB6 HOXA6 FIGN MEX3A ERP44 CYB5B ZFPM1 FAM53B NOMO2 ITPKC NOMO1 MEN1 PXDN
HuMAP2_00195	5	Q9BQ69 Q14244 Q15814 P02100	MACROD1 MAP7 TBCC HBE1
HuMAP2_00196	4	P0DN76 Q8WU68 Q99590	U2AF1L5 U2AF1L4 SCAF11
HuMAP2_00197	2	P57678 Q16637 O14893 P09234 Q9UHI6 P08621	GEMIN4 SMN1 GEMIN2 SNRPC DDX20 SNRNP70
HuMAP2_00198	4	Q6V1X1 Q8ND56 Q9UBP6 P50579 P57081	DPP8 LSM14A METTL1 METAP2 WDR4
HuMAP2_00199	4	O95433 Q14376 P46108	AHSA1 GALE CRK
HuMAP2_00200	4	Q9NQX6 Q8WYA6 O60684	ZNF331 CTNNBL1 KPNA6
HuMAP2_00201	4	Q13422 Q6PID8 Q9UKS7	IKZF1 KLHDC10 IKZF2
HuMAP2_00202	2	Q5VY09 Q9Y2T4	IER5 PPP2R2C
HuMAP2_00203	4	P61970 Q9UMX0 P00374	NUTF2 UBQLN1 DHFR
HuMAP2_00204	5	P31994 P12318 P27695 P31995 P55157	FCGR2B FCGR2A APEX1 FCGR2C MTTP
HuMAP2_00205	4	O43542 O43502	XRCC3 RAD51C
HuMAP2_00206	4	Q9HCJ3 Q8TB22	RAVER2 SPATA20
HuMAP2_00207	5	Q969Y0 P52849 Q13296 O75462 P35475 P19320 O95672 O15228 Q99985 Q7LGC8 Q92854	NXPE3 NDST2 SCGB2A2 CRLF1 IDUA VCAM1 ECEL1 GNPAT SEMA3C CHST3 SEMA4D
HuMAP2_00208	5	Q9NQ87 P53609 Q6DCA0	HEYL PGGT1B AMMECR1L
HuMAP2_00209	5	Q9NSA3 Q9Y2Q3 O75554 Q8IUH3 O00142 Q8N264 O94907	CTNNBIP1 GSTK1 WBP4 RBM45 TK2 ARHGAP24 DKK1
HuMAP2_00210	3	Q13228 Q9Y4U1	SELENBP1 MMACHC
HuMAP2_00211	5	Q3KR16 Q9Y5G5 Q9Y5G4 O95822 Q9Y5G6 Q9Y5G8	PLEKHG6 PCDHGA8 PCDHGA9 MLYCD PCDHGA7 PCDHGA5
HuMAP2_00212	2	Q8N371 A6NED2 Q7L273	KDM8 RCCD1 KCTD9
HuMAP2_00213	4	O60271 Q8N565 Q147U7	SPAG9 MREG SMCO1
HuMAP2_00214	4	Q9H9Y2 Q9BXY0	RPF1 MAK16
HuMAP2_00215	3	P47914 P05141 Q13685 P27635 P08708	RPL29 SLC25A5 AAMP RPL10 RPS17
HuMAP2_00216	4	O00629 P18754 O00505 P63165	KPNA4 RCC1 KPNA3 SUMO1
HuMAP2_00217	5	P35610 Q9UBY5 O75326	SOAT1 LPAR3 SEMA7A
HuMAP2_00218	2	O75947 P25705 P56385 P18859 P36542 P06576 P30049 P24539 O75964 P48047	ATP5PD ATP5F1A ATP5ME ATP5PF ATP5F1C ATP5F1B ATP5F1D ATP5PB ATP5MG ATP5PO
HuMAP2_00219	5	Q3T8J9 Q8N108 Q96A08 Q96RY5 Q6PH81 P0C0S5 Q14865 Q8TBE0 Q99880 Q7Z3K6 Q8IUE6	GON4L MIER1 H2BC1 CRAMP1 C16orf87 H2AZ1 ARID5B BAHD1 H2BC13 MIER3 HIST2H2AB
HuMAP2_00220	4	Q9C0J8 Q10570 Q6UN15 Q9UKF6 O95639 Q9P2I0 Q92876	WDR33 CPSF1 FIP1L1 CPSF3 CPSF4 CPSF2 KLK6
HuMAP2_00221	4	O95299 O95168 P47985 P49821 Q9NZM1 P05023 Q6JQN1	NDUFA10 NDUFB4 UQCRFS1 NDUFV1 MYOF ATP1A1 ACAD10
HuMAP2_00222	4	Q9Y6Y8 Q13049	SEC23IP TRIM32
HuMAP2_00223	2	Q6NUK4 Q9H6D8	REEP3 FNDC4
HuMAP2_00224	5	O95704 Q9BYZ6	APBB3 RHOBTB2
HuMAP2_00225	5	O15116 P62312 Q9Y253 Q9Y4Y9 Q9Y333 Q9P0M2 Q9UK45 O95777 Q9Y4Z0 P62310 Q86TB9	LSM1 LSM6 POLH LSM5 LSM2 AKAP7 LSM7 LSM8 LSM4 LSM3 PATL1
HuMAP2_00226	4	P80217 Q13287 Q7L266	IFI35 NMI ASRGL1
HuMAP2_00227	3	Q9Y5B9 O76094	SUPT16H SRP72
HuMAP2_00228	2	Q9UDY4 P25685	DNAJB4 DNAJB1
HuMAP2_00229	3	O75369 Q13813 Q09666 O15020 P11277 Q01082	FLNB SPTAN1 AHNAK SPTBN2 SPTB SPTBN1
HuMAP2_00230	4	P52597 Q9UKA9	HNRNPF PTBP2
HuMAP2_00231	2	O95467 Q9UNF1 P38405	GNAS MAGED2 GNAL
HuMAP2_00232	5	Q9GZS1 Q9NYV6 P61218 Q3B726 Q9UHW5 O15160 O95602 Q9Y2Y1 P0DPB5 O15446 Q9H9Y6 Q9P1U0	POLR1E RRN3 POLR2F TWISTNB GPN3 POLR1C POLR1A POLR3K POLR1D CD3EAP POLR1B ZNRD1
HuMAP2_00233	2	Q9HB71 Q14011	CACYBP CIRBP
HuMAP2_00234	3	Q3SYB3 Q96EW2 O60548	FOXD4L6 HSPBAP1 FOXD2
HuMAP2_00235	4	Q9UHB9 O76094 P37108 P49458 P61011 P09132 Q8WXX5	SRP68 SRP72 SRP14 SRP9 SRP54 SRP19 DNAJC9
HuMAP2_00236	3	Q9NVP1 Q9UKD2 Q9BZE4	DDX18 MRTO4 GTPBP4
HuMAP2_00237	4	P04406 O14556 Q9UK76	GAPDH GAPDHS JPT1
HuMAP2_00238	4	Q5VIR6 Q8N1B4 Q9P1Q0 Q96JG6 Q53HC9 Q9UID3 P29373	VPS53 VPS52 VPS54 VPS50 EIPR1 VPS51 CRABP2
HuMAP2_00239	3	O43439 Q9NQX0	CBFA2T2 PRDM6
HuMAP2_00240	5	A2RU67 O14678 Q7Z6J6 Q96GQ5 Q5TB30 Q15012	FAM234B ABCD4 FRMD5 C16orf58 DEPDC1 LAPTM4A
HuMAP2_00241	5	Q9H492 Q9UHK0 Q15649 Q05329	MAP1LC3A NUFIP1 ZNHIT3 GAD2
HuMAP2_00242	3	O15156 Q6NUJ5 Q7Z4N8	ZBTB7B PWWP2B P4HA3
HuMAP2_00243	4	Q5XKK7 O75648	FAM219B TRMU
HuMAP2_00244	4	Q16831 P00338 O60218 P51553 P07195 P84085 Q32P51 C9JRZ8	UPP1 LDHA AKR1B10 IDH3G LDHB ARF5 HNRNPA1L2 AKR1B15
HuMAP2_00245	2	Q96EP0 Q9BYM8	RNF31 RBCK1
HuMAP2_00246	5	Q8IZ69 P25205 Q9H444	TRMT2A MCM3 CHMP4B
HuMAP2_00247	5	Q9Y5Y0 Q29983 Q8WUM9	FLVCR1 MICA SLC20A1
HuMAP2_00248	4	Q8WUD1 P61106 P61224 Q6NXP2 P51149 P61019	RAB2B RAB14 RAP1B FAM71F2 RAB7A RAB2A
HuMAP2_00249	5	Q9HC98 Q9UQV4 Q9NX47 Q8TDX7	NEK6 LAMP3 MARCH5 NEK7
HuMAP2_00250	5	Q8NE28 Q9Y3S1 Q15723 Q96L34 P17980 Q9BUZ4	STKLD1 WNK2 ELF2 MARK4 PSMC3 TRAF4
HuMAP2_00251	4	P54760 P52799 P98172 O75056 P54753	EPHB4 EFNB2 EFNB1 SDC3 EPHB3
HuMAP2_00252	4	Q9UNT1 Q8IZ41	RABL2B RASEF
HuMAP2_00253	2	Q8WVB6 Q8TCT1	CHTF18 PHOSPHO1
HuMAP2_00254	5	Q9NQR4 Q9UBQ7 Q53H82	NIT2 GRHPR LACTB2
HuMAP2_00255	2	Q9H190 Q86V86	SDCBP2 PIM3
HuMAP2_00256	5	Q8N7R7 Q13936 Q00536 Q00537 Q8ND76	CCNYL1 CACNA1C CDK16 CDK17 CCNY
HuMAP2_00257	5	Q86XP1 Q96R06 Q05D60	LINC01587 DGKH SPAG5 DEUP1
HuMAP2_00258	4	Q9UDY6 Q96PV7 O60662 Q9UPQ4	TRIM10 FAM193B KLHL41 TRIM35
HuMAP2_00259	2	Q8NC51 P23246	SERBP1 SFPQ
HuMAP2_00260	5	Q8N5M4 Q8N1E6	TTC9C FBXL14
HuMAP2_00261	4	Q9UBR1 Q96RW7 P35573	UPB1 HMCN1 AGL
HuMAP2_00262	2	Q8WXX7 Q9HAH7 Q86SE9	AUTS2 FBRS PCGF5
HuMAP2_00263	5	Q9Y581 Q9H871 Q9UGM6 O60381 Q9C0B9 Q9UHQ7 Q00978 O43464	INSL6 RMND5A WARS2 HBP1 ZCCHC2 TCEAL9 IRF9 HTRA2
HuMAP2_00264	4	Q96L94 Q5T0L3 Q1L5Z9 P50747 Q14C86 Q9Y343	SNX22 SPATA46 LONRF2 HLCS GAPVD1 SNX24
HuMAP2_00265	2	Q14508 Q562E7	WFDC2 WDR81
HuMAP2_00266	4	P56270 A6NH21	MAZ SERINC4
HuMAP2_00267	4	Q92843 Q96KP6 Q96LC9	BCL2L2 TNIP3 BMF
HuMAP2_00268	1	P46926 Q8TDQ7	GNPDA1 GNPDA2
HuMAP2_00269	4	Q9NRW7 Q8N4P3 O14662 Q9NPJ3 Q8N0X7	VPS45 HDDC3 STX16 ACOT13 SPART
HuMAP2_00270	4	Q9Y5E2 Q8N394 Q9Y5F0 Q9Y5F2 Q9Y5F1	PCDHB7 TMTC2 PCDHB13 PCDHB11 PCDHB12
HuMAP2_00271	4	Q8N6S4 O43597 Q9BRK0 P56539 O94919	ANKRD13C SPRY2 REEP2 CAV3 ENDOD1
HuMAP2_00272	4	Q9NVM6 Q0VDF9 Q99543 O60869 Q8NBJ7 Q9BY44 Q86UK7	DNAJC17 HSPA14 DNAJC2 EDF1 SUMF2 EIF2A ZNF598
HuMAP2_00273	4	O95169 O75438 P56181 P03905 P51970 O75380 P03915	NDUFB8 NDUFB1 NDUFV3 MT-ND4 NDUFA8 NDUFS6 MT-ND5
HuMAP2_00274	5	Q9UI36 Q96NX9	DACH1 DACH2
HuMAP2_00275	2	Q9Y3B9 O75683 Q9Y221 Q15050 Q8TDN6 Q99848 O60832 O00567 Q9BRT6 Q9GZR7 Q9H7B2	RRP15 SURF6 NIP7 RRS1 BRIX1 EBNA1BP2 DKC1 NOP56 LLPH DDX24 RPF2
HuMAP2_00276	4	P36551 Q16658 P14618 Q9Y2V2	CPOX FSCN1 PKM CARHSP1
HuMAP2_00277	3	Q9HBZ2 Q14190 P81133	ARNT2 SIM2 SIM1
HuMAP2_00278	4	P27797 P30101 P05111 Q96S16	CALR PDIA3 INHA JMJD8
HuMAP2_00279	5	Q9NW61 Q6ICB4 P32019 Q8N4B1 Q01968 Q9H257	PLEKHJ1 PHETA2 INPP5B PHETA1 OCRL CARD9
HuMAP2_00280	2	Q86YB8 Q96HE7	ERO1B ERO1A
HuMAP2_00281	4	Q6UWI4 Q9H7Z7	SHISA2 PTGES2
HuMAP2_00282	4	O15165 Q8IYW5	LDLRAD4 RNF168
HuMAP2_00283	5	Q16611 Q07820 Q07812 Q9HB09 Q96PG8 Q13794	BAK1 MCL1 BAX BCL2L12 BBC3 PMAIP1
HuMAP2_00284	2	Q9BQE3 Q9BUF5	TUBA1C TUBB6
HuMAP2_00285	4	P34896 P42785 P04181	SHMT1 PRCP OAT
HuMAP2_00286	4	Q00013 P35749 P57060	MPP1 MYH11 RWDD2B
HuMAP2_00287	5	Q9Y394 Q9Y6I9 Q9Y4P3 Q13370 Q16850 Q9BSJ8 Q4KMQ2 Q9HCU5	DHRS7 TEX264 TBL2 PDE3B CYP51A1 ESYT1 ANO6 PREB
HuMAP2_00288	2	Q9UL18 Q9UKV8 Q9H9G7	AGO1 AGO2 AGO3
HuMAP2_00289	5	O95190 Q96A70	OAZ2 AZIN2
HuMAP2_00290	2	Q96C28 Q8N2E6	ZNF707 TOR2A
HuMAP2_00291	2	Q8IXI1 P0CG48	RHOT2 UBC
HuMAP2_00292	4	Q9BPU6 Q9BVM4 Q12860 O00762 Q14195 Q16555 Q9H2H8 Q13867 Q01581 Q14194 O14531	DPYSL5 GGACT CNTN1 UBE2C DPYSL3 DPYSL2 PPIL3 BLMH HMGCS1 CRMP1 DPYSL4
HuMAP2_00293	4	Q9H2A9 Q8NCR0	CHST8 B3GALNT2
HuMAP2_00294	5	Q9C086 Q9Y230 Q53TQ3 Q9Y5K5 Q9ULG1 Q6PI98 P0C1Z6 Q6P4R8 Q6ICG8 Q9BVM2 Q9H9F9 Q9H981 P25490 Q8NBZ0	INO80B RUVBL2 INO80D UCHL5 INO80 INO80C TFPT NFRKB WBP2NL DPCD ACTR5 ACTR8 YY1 INO80E
HuMAP2_00295	4	Q96IJ6 Q9H4A6	GMPPA GOLPH3
HuMAP2_00296	4	Q9ULW2 O60447	FZD10 EVI5
HuMAP2_00297	4	Q96K19 O75477 O94905 Q9NWM8 Q7Z5B4	RNF170 ERLIN1 ERLIN2 FKBP14 RIC3
HuMAP2_00298	4	Q96HR9 P31785	REEP6 IL2RG
HuMAP2_00299	5	P50616 Q9UIV1 Q92600 O15063 P60321 Q96LI5 Q9H9A5 Q9BXU3 Q9NZN8 O75175 Q9UKZ1 Q14106 A5YKK6 Q14201 Q9UFF9 P09237 Q9HC44 Q9ULM6 Q9C0C2 Q9UPR3 Q8N443 Q5W0B1	TOB1 CNOT7 CNOT9 KIAA0355 NANOS2 CNOT6L CNOT10 TEX13A CNOT2 CNOT3 CNOT11 TOB2 CNOT1 BTG3 CNOT8 MMP7 GPBP1L1 CNOT6 TNKS1BP1 SMG5 RIBC1 OBI1
HuMAP2_00300	2	Q5JTH9 Q92522 O76021	RRP12 H1FX RSL1D1
HuMAP2_00301	4	Q8WVM7 Q9UQE7 Q9NTI5 Q8N3U4 O75531 O60216 Q29RF7 Q14683 Q96FF9 Q8NDV3	STAG1 SMC3 PDS5B STAG2 BANF1 RAD21 PDS5A SMC1A CDCA5 SMC1B
HuMAP2_00302	4	Q9Y6Q1 Q8WXH0	CAPN6 SYNE2
HuMAP2_00303	2	Q16875 O60825 Q16877	PFKFB3 PFKFB2 PFKFB4
HuMAP2_00304	2	P61011 P09132	SRP54 SRP19
HuMAP2_00305	3	Q02252 P05091 P23368 P12955	ALDH6A1 ALDH2 ME2 PEPD
HuMAP2_00306	5	Q9BQ95 P03905 O43674 O95298 O43736 Q5T2R2 Q9Y375 Q8WUH6 Q9H845 Q8IUX1 Q9GZY4 Q9NPL8	ECSIT MT-ND4 NDUFB5 NDUFC2 ITM2A PDSS1 NDUFAF1 TMEM263 ACAD9 TMEM126B COA1 TIMMDC1
HuMAP2_00307	4	Q9BQP7 Q8WX93 O14732 Q9HAV7 Q9H8W5	MGME1 PALLD IMPA2 GRPEL1 TRIM45
HuMAP2_00308	5	Q7Z3J3 O60496	RGPD4 DOK2
HuMAP2_00309	1	Q9NPI6 Q96F86	DCP1A EDC3
HuMAP2_00310	5	Q96T37 Q69YN4 Q8NDT2 Q9HCE5 Q75N03 Q8N7E2 Q5T200 Q15007 Q86U44	RBM15 VIRMA RBM15B METTL14 CBLL1 CBLL2 ZC3H13 WTAP METTL3
HuMAP2_00311	5	Q53H80 P49720 Q9H9L7 Q9P0P0	AKIRIN2 PSMB3 AKIRIN1 RNF181
HuMAP2_00312	4	Q9HC97 O15305 Q01524 Q6S8J3 Q92871	GPR35 PMM2 DEFA6 POTEE PMM1
HuMAP2_00313	4	O15381 Q5TCY1	NVL TTBK1
HuMAP2_00314	2	Q8IYS8 Q96IK1	BOD1L2 BOD1
HuMAP2_00315	5	P18887 Q14527 Q7Z2E3 Q92934 P20585 P06746 P0C0S8 Q9UGN5 Q8IW19 P49916 Q96T60 Q86WJ1 Q9NTX7	XRCC1 HLTF APTX BAD MSH3 POLB H2AC11 PARP2 APLF LIG3 PNKP CHD1L RNF146
HuMAP2_00316	4	Q96AY4 O15460	TTC28 P4HA2
HuMAP2_00317	5	Q9BVM4 Q9NQC7 Q9NYA1 O00762 P16152 Q7Z4W1 Q9H2H8	GGACT CYLD SPHK1 UBE2C CBR1 DCXR PPIL3
HuMAP2_00318	4	Q9BRD0 Q92917 O60231	BUD13 GPKOW DHX16
HuMAP2_00319	5	Q99797 Q9NRR8	MIPEP CDC42SE1
HuMAP2_00320	2	P04637 O15151 Q8IWT3	TP53 MDM4 CUL9
HuMAP2_00321	1	O60885 Q15059 Q86YD7	FAM90A5P BRD4 FAM90A26 BRD3 FAM90A1
HuMAP2_00322	5	Q9BX84 Q8IZQ1	TRPM6 WDFY3
HuMAP2_00323	4	Q9BTA9 Q5VTR2 O75150 Q9UHA7	WAC RNF20 RNF40 IL36A
HuMAP2_00324	4	O15116 O95340 Q9NNW5 Q16543 Q9UET6 O00459	LSM1 PAPSS2 WDR6 CDC37 FTSJ1 PIK3R2
HuMAP2_00325	5	O15381 P22492 O00541 Q9GZL7 Q14137 Q6DKI1	NVL HIST1H1T PES1 WDR12 BOP1 RPL7L1
HuMAP2_00326	2	O60508 Q9ULR0 Q9BZJ0 Q9HCS7 O95926 Q9P013 Q9UNP9 Q8WUD4 Q13573 O60306 Q96NB3	CDC40 ISY1 CRNKL1 XAB2 SYF2 CWC15 PPIE CCDC12 SNW1 AQR ZNF830
HuMAP2_00327	2	Q9P2S5 Q8N4P3	WRAP73 HDDC3
HuMAP2_00328	3	Q9UPN4 Q2KHM9 Q96NB1 Q1MSJ5 Q9Y2D8 O75665 Q8WXW3 Q96M89	CEP131 KIAA0753 FOPNL CSPP1 SSX2IP OFD1 PIBF1 CCDC138
HuMAP2_00329	1	Q7Z6K3 P53611	PTAR1 RABGGTB
HuMAP2_00330	5	P61599 Q2PZI1 Q13114 Q86XR8 P28908	NAA20 DPY19L1 TRAF3 CEP57 TNFRSF8
HuMAP2_00331	4	Q99679 Q969S0 Q7Z2K6	GPR21 SLC35B4 ERMP1
HuMAP2_00332	4	Q9H2U2 P29218 Q8NHP8 O14737 P46199	PPA2 IMPA1 PLBD2 PDCD5 MTIF2
HuMAP2_00333	5	Q68CZ1 P51957 O43924 Q92834 O75161 Q96KN7 O15259 Q5VSY0	RPGRIP1L NEK4 PDE6D RPGR NPHP4 RPGRIP1 NPHP1 GKAP1
HuMAP2_00334	4	Q6ZW49 Q96F63 Q6PID6	PAXIP1 CCDC97 TTC33
HuMAP2_00335	5	Q9UGM6 Q86TI2 P42224 P52630 Q9BU19 Q00978	WARS2 DPP9 STAT1 STAT2 ZNF692 IRF9
HuMAP2_00336	4	Q7Z7F0 Q9NQZ5	KHDC4 STARD7
HuMAP2_00337	5	Q9HCI7 Q68DK7 Q9H7Z6 Q9P2N6 Q8N5Y2	MSL2 MSL1 KAT8 KANSL3 MSL3 MSL3P1
HuMAP2_00338	2	Q96EY9 Q7Z6V5	ADAT3 ADAT2
HuMAP2_00339	5	Q7Z6K3 Q969G6 O15498	PTAR1 RFK YKT6
HuMAP2_00340	1	Q96KR1 Q12906 Q12905	ZFR ILF3 ILF2
HuMAP2_00341	2	P07437 P68371	TUBB TUBB4B
HuMAP2_00342	2	O95394 Q6YP21	PGM3 KYAT3
HuMAP2_00343	5	P35222 P35221 P26232 Q9Y6N8	CTNNB1 CTNNA1 CTNNA2 CDH10
HuMAP2_00344	4	Q99689 Q16760	FEZ1 DGKD
HuMAP2_00345	2	A6NGE4 Q5TAQ9	DCAF8L1 DCAF8
HuMAP2_00346	4	Q8TEA7 Q8TDR4 P08887 Q9NQ89	TBCK TCP10L IL6R C12orf4
HuMAP2_00347	5	Q9NYJ8 Q86VP1 Q9Y6C2 O94941 O43318 Q8N5C8 Q15750 Q86XR8 O75145	TAB2 TAX1BP1 EMILIN1 UBOX5 MAP3K7 TAB3 TAB1 CEP57 PPFIA3
HuMAP2_00348	2	P21283 P07741	ATP6V1C1 APRT
HuMAP2_00349	4	P54727 O14908 P22033 O75390	RAD23B GIPC1 MMUT CS
HuMAP2_00350	2	P51784 Q9Y4C1 Q15170	USP11 KDM3A TCEAL1
HuMAP2_00351	5	O95870 Q15833 Q8IWZ3 P12429 O75521 P51172 P30084 O75558	ABHD16A STXBP2 ANKHD1 ANXA3 ECI2 SCNN1D ECHS1 STX11
HuMAP2_00352	4	O00470 O14770	MEIS1 MEIS2
HuMAP2_00353	5	Q9Y620 Q9Y252 Q9HCH3	RAD54B RNF6 CPNE5
HuMAP2_00354	2	Q9Y3D0 Q96T76 O76071	CIAO2B MMS19 CIAO1
HuMAP2_00355	2	P42704 Q9GZT3	LRPPRC SLIRP
HuMAP2_00356	5	Q5TH74 Q12887 Q99801 Q8N4S7 A6NFN3 Q96C01 Q5H9E4	STPG1 COX10 NKX3-1 PAQR4 RBFOX3 FAM136A SLC25A53
HuMAP2_00357	4	Q8TDY2 Q9BSB4 A6H8Z2	RB1CC1 ATG101 FAM221B
HuMAP2_00358	3	P38646 Q15366 Q9HAV7	HSPA9 PCBP2 GRPEL1
HuMAP2_00359	2	Q86VM9 P52298 Q9BXP5 Q13523 P42285	ZC3H18 NCBP2 SRRT PRPF4B MTREX
HuMAP2_00360	1	Q16829 Q99956	DUSP7 DUSP9
HuMAP2_00361	4	Q5VZM2 Q96GJ1 P53004 Q8NI37 Q8WWV3	RRAGB TRMT2B BLVRA PPTC7 RTN4IP1
HuMAP2_00362	2	Q05513 Q9BYG4	PRKCZ PARD6G
HuMAP2_00363	5	P00390 P42126 P07602 Q17RB8 Q9H1K1	GSR ECI1 PSAP LONRF1 ISCU
HuMAP2_00364	5	Q3SYB3 Q96EW2 Q9NZR2 O60548 Q92628 Q99675	FOXD4L6 HSPBAP1 LRP1B FOXD2 KIAA0232 CGRRF1
HuMAP2_00366	5	Q9UHW9 Q9Y666	SLC12A6 SLC12A7
HuMAP2_00367	2	Q9HCM3 P17931 P09382	KIAA1549 LGALS3 LGALS1
HuMAP2_00368	4	P49327 P27708	FASN CAD
HuMAP2_00369	5	Q96BD8 P32322 Q9UKK9 Q9NP81 Q53H96 Q6PID8 Q96C36	SKA1 PYCR1 NUDT5 SARS2 PYCR3 KLHDC10 PYCR2
HuMAP2_00370	4	Q13387 Q9UPT6	MAPK8IP2 MAPK8IP3
HuMAP2_00371	5	Q9BZ29 Q9H8K7 O43583 Q5JSL3 Q96BY6	DOCK9 PAAT DENR DOCK11 DOCK10
HuMAP2_00372	4	Q66K89 Q96JB3	E4F1 HIC2
HuMAP2_00373	5	Q9UM82 Q15390 Q14314	SPATA2 MTFR1 FGL2
HuMAP2_00374	5	Q9C0J8 Q10570 Q6UN15 Q9UPN6 Q9UKF6 O95639 Q9BYW2 Q9P2I0 Q92876	WDR33 CPSF1 FIP1L1 SCAF8 CPSF3 CPSF4 SETD2 CPSF2 KLK6
HuMAP2_00375	5	Q7LBC6 P08651 P07101 Q8NCN2	KDM3B NFIC TH ZBTB34
HuMAP2_00376	5	A5D8V7 Q9Y4K1 Q674R7 Q8NI17 Q86SJ6 P78549 P51178 Q6MZM0 Q9UKA2	CCDC151 CRYBG1 ATG9B IL31RA DSG4 NTHL1 PLCD1 HEPHL1 FBXL4
HuMAP2_00377	5	Q9NRL2 Q9NR33 P56282 Q07864 Q9NRF9 Q9Y6Q1 Q9NRG0	BAZ1A POLE4 POLE2 POLE POLE3 CAPN6 CHRAC1
HuMAP2_00378	5	Q9NYB9 Q9UPY6 Q70E73 Q6T4R5 Q96F07 Q9Y6W5 Q8IZP0 Q400G9 P55160 Q92558 Q8WUW1 Q9Y2A7 Q15642 Q7L576	ABI2 WASF3 RAPH1 NHS CYFIP2 WASF2 ABI1 AMZ1 NCKAP1L WASF1 BRK1 NCKAP1 TRIP10 CYFIP1
HuMAP2_00379	5	Q14137 Q16777 Q15050	BOP1 HIST2H2AC RRS1
HuMAP2_00380	4	P16401 P16402 P06748 Q86SE8 Q9UN30	H1-5 H1-3 NPM1 NPM2 SCML1
HuMAP2_00381	5	Q9Y597 Q96SI1 Q8TBC3 Q6X4W1 Q719H9	KCTD3 KCTD15 SHKBP1 NSMF KCTD1
HuMAP2_00382	5	O00264 P43307 Q8TAA9 Q9UBM7 P30040 Q96HE7 O60613 Q15125 Q6NUS6 P02786 Q9H496 P50402	PGRMC1 SSR1 VANGL1 DHCR7 ERP29 ERO1A SELENOF EBP TCTN3 TFRC TOR1AIP2 EMD
HuMAP2_00383	3	Q96SB8 Q8WV22 Q8IY18 Q96MG7 Q9NXX6 Q96MF7	SMC6 NSMCE1 SMC5 NSMCE3 NSMCE4A NSMCE2
HuMAP2_00384	5	Q9UJ71 Q86W26 P80188 P54793 P49862 Q15782 Q9NU19 Q16651 O95171	CD207 NLRP10 LCN2 ARSF KLK7 CHI3L2 TBC1D22B PRSS8 SCEL
HuMAP2_00385	4	Q15477 Q9H3U1	SKIV2L UNC45A
HuMAP2_00386	4	P46926 Q96HS1 P39748 P11021	GNPDA1 PGAM5 FEN1 HSPA5
HuMAP2_00387	5	Q12934 Q13515 Q15643 Q02224 Q96MC5	BFSP1 BFSP2 TRIP11 CENPE BMERB1
HuMAP2_00388	2	Q9UPN4 O75665 Q9Y2D8 Q2KHM9 Q8WXW3 Q96M89	CEP131 OFD1 SSX2IP KIAA0753 PIBF1 CCDC138
HuMAP2_00389	4	Q6UXS9 P29466 Q9UBF8 Q8NG50	CASP12 CASP1 PI4KB RDM1
HuMAP2_00390	4	P20160 Q96RT1 Q8N4S0 Q6PIW4	AZU1 ERBIN CCDC82 FIGNL1
HuMAP2_00391	4	Q9Y2H5 A2RUH7	PLEKHA6 MYBPHL
HuMAP2_00392	5	Q9NRW4 P98170 Q96CA5 Q9NR28 Q9NQH7 Q86WC4 O75325 O95837	DUSP22 XIAP BIRC7 DIABLO XPNPEP3 OSTM1 LRRN2 GNA14
HuMAP2_00393	4	Q9Y4R8 P20711 P35613 A6ND91 O15228	TELO2 DDC BSG ASPDH GNPAT
HuMAP2_00394	5	P13727 P31152	PRG2 MAPK4
HuMAP2_00395	2	P14060 P26439 Q9H6F2	HSD3B1 HSD3B2 TMEM38A
HuMAP2_00396	4	Q9P0T4 Q9H869 Q9H2P0 Q9UHA2 Q96C55	ZNF581 YY1AP1 ADNP SS18L2 ZNF524
HuMAP2_00397	4	Q9H074 Q4VXU2 Q9BPZ3 Q9NUD5	PAIP1 PABPC1L PAIP2 ZCCHC3
HuMAP2_00398	3	P61764 O75558	STXBP1 STX11
HuMAP2_00399	4	Q8N371 O14786 Q14642 A6NED2 Q7L273	KDM8 NRP1 INPP5A RCCD1 KCTD9
HuMAP2_00400	5	Q9Y426 Q68D85 Q92503	C2CD2 NCR3LG1 SEC14L1
HuMAP2_00401	2	Q3SYB3 Q96EW2	FOXD4L6 HSPBAP1
HuMAP2_00402	3	Q9NYK6 Q9UIL1 P0DPB3 Q9Y2I9 Q9UHY8	EURL SCOC SCHIP1 TBC1D30 FEZ2
HuMAP2_00403	5	P52701 Q16626 P84243	MSH6 MEA1 H3-3A
HuMAP2_00404	4	Q13428 Q8IZU1 Q14978 Q9H6A0	TCOF1 FAM9A NOLC1 DENND2D
HuMAP2_00405	4	P05362 Q13177 Q14161 Q13153 Q15052 Q9Y2X7 Q14155	ICAM1 PAK2 GIT2 PAK1 ARHGEF6 GIT1 ARHGEF7
HuMAP2_00406	4	P17031 O14709 P17040 P17029 Q8IWY8 Q15776 Q8NF99	ZNF26 ZNF197 ZSCAN20 ZKSCAN1 ZSCAN29 ZKSCAN8 ZNF397
HuMAP2_00407	4	P13667 P51687 P47989 O00499 Q14738 Q15435	PDIA4 SUOX XDH BIN1 PPP2R5D PPP1R7
HuMAP2_00408	5	Q16718 O95167 Q13216 Q9P032 Q9P0J0	NDUFA5 NDUFA3 ERCC8 NDUFAF4 NDUFA13
HuMAP2_00409	2	Q99961 Q99963 Q99962	SH3GL1 SH3GL3 SH3GL2
HuMAP2_00410	4	Q6V1X1 Q9UBP6 P57081	DPP8 METTL1 WDR4
HuMAP2_00411	4	Q96NL0 Q7Z3E2 Q59EK9 Q9UM22 Q2TAA8	RUNDC3B CCDC186 RUNDC3A EPDR1 TSNAXIP1
HuMAP2_00412	5	Q9UK22 Q14982 Q9P121	FBXO2 OPCML NTM
HuMAP2_00413	5	Q8TBC4 Q92598 O75896 Q13564	UBA3 HSPH1 TUSC2 NAE1
HuMAP2_00414	5	Q99666 P46060	RGPD5 RANGAP1
HuMAP2_00415	2	Q52LJ0 Q9Y224	FAM98B RTRAF
HuMAP2_00416	4	P17706 P29350 Q9UIF7	PTPN2 PTPN6 MUTYH
HuMAP2_00417	3	Q9BPW9 Q9UKJ5	DHRS9 CHIC2
HuMAP2_00418	5	Q8NC42 P48449 Q08345 Q14790 Q13158 Q9BPY3 P25445 Q16739 Q16698 O14763 Q9NZH6 O00220	RNF149 LSS DDR1 CASP8 FADD FAM118B FAS UGCG DECR1 TNFRSF10B IL37 TNFRSF10A
HuMAP2_00419	2	P00568 Q9NTK5	AK1 OLA1
HuMAP2_00420	4	Q9BVJ6 O43143 O95834	UTP14A DHX15 EML2
HuMAP2_00421	4	O75054 Q58DX5 Q9Y3Q0	IGSF3 NAALADL2 NAALAD2
HuMAP2_00422	4	Q9Y5P6 Q9Y4U1 Q02127	GMPPB MMACHC DHODH
HuMAP2_00423	2	Q96FX7 Q9UJA5	TRMT61A TRMT6
HuMAP2_00424	4	Q14005 P55017	IL16 SLC12A3
HuMAP2_00425	4	Q14061 P60981	COX17 DSTN
HuMAP2_00426	4	Q96S42 Q86WD7	NODAL SERPINA9
HuMAP2_00427	5	Q09161 P52298 Q96BZ8 Q9H814	NCBP1 NCBP2 LENG1 PHAX
HuMAP2_00428	5	Q9UPR6 Q6PKG0	ZFR2 LARP1
HuMAP2_00429	5	Q96G74 P21580 Q9ULP9 Q9Y5E4	OTUD5 TNFAIP3 TBC1D24 PCDHB5
HuMAP2_00430	2	P35250 P40938 P35251 P40937	RFC2 RFC3 RFC1 RFC5
HuMAP2_00431	5	Q5VT25 Q9Y5S2 A0MZ66 Q8IV03	CDC42BPA CDC42BPB SHTN1 LURAP1L
HuMAP2_00432	2	P13725 P40189	OSM IL6ST
HuMAP2_00433	5	Q12965 O00159 Q92882	MYO1E MYO1C OSTF1
HuMAP2_00434	5	P42356 Q6P4A8	PI4KA PLBD1 PI4KAP1
HuMAP2_00435	5	Q9NZ45 P21796 Q9Y277 O60762 Q8N5K1	CISD1 VDAC1 VDAC3 DPM1 CISD2
HuMAP2_00436	2	P62917 Q9BRJ6 O15226 Q6P5R6	RPL8 C7orf50 NKRF RPL22L1
HuMAP2_00437	4	Q6ZT07 Q66K14	TBC1D9 TBC1D9B
HuMAP2_00438	5	Q99614 Q99619 P29323	TTC1 SPSB2 EPHB2
HuMAP2_00439	2	P11532 Q13884 Q9UBT7	DMD SNTB1 CTNNAL1
HuMAP2_00440	5	Q12872 P98175 P52756 Q96I25	SFSWAP RBM10 RBM5 ZRSR2P1 RBM17
HuMAP2_00441	5	Q9BV38 Q8IZL8 Q9NXF1 P53370 Q9Y4W2 Q9H4L4 Q5SY16 Q9BUE6	WDR18 PELP1 TEX10 NUDT6 LAS1L SENP3 NOL9 ISCA1
HuMAP2_00442	4	Q9H5Q4 Q92973 Q9UBB4 Q9BXW9 O94822	TFB2M TNPO1 ATXN10 FANCD2 LTN1
HuMAP2_00443	2	P55198 P55197	MLLT6 MLLT10
HuMAP2_00444	5	Q96JN2 A1L4H1 Q8IWJ2 O14709	CCDC136 SSC5D GCC2 ZNF197
HuMAP2_00445	5	Q14019 Q96EP5 Q9NTZ6 P40926	COTL1 DAZAP1 RBM12 MDH2
HuMAP2_00446	3	Q03701 Q9Y3T9 Q9NZM5	CEBPZ NOC2L NOP53
HuMAP2_00447	2	Q9P2Y5 Q9H714	UVRAG RUBCNL
HuMAP2_00448	4	Q9Y2X8 Q96BH1 P61077	UBE2D4 RNF25 UBE2D3
HuMAP2_00449	4	Q8N131 Q8IWB7	TMEM123 WDFY1
HuMAP2_00450	1	Q05513 P41743 Q9BYG5	PRKCZ PRKCI PARD6B
HuMAP2_00451	5	Q8NBK3 P22304	SUMF1 IDS
HuMAP2_00452	5	O94811 Q16222 A6ND91 Q9H4A4 Q9BW30	TPPP UAP1 ASPDH RNPEP TPPP3
HuMAP2_00453	4	P20336 Q9H082	RAB3A RAB33B
HuMAP2_00454	5	P27216 Q7Z5R6 Q9ULM0	ANXA13 APBB1IP PLEKHH1
HuMAP2_00455	2	Q6NW29 Q9Y3S2	RWDD4 ZNF330
HuMAP2_00456	3	Q8N4N8 Q9BRV8	KIF2B SIKE1
HuMAP2_00457	3	Q8TDP1 Q99615 O95816	RNASEH2C DNAJC7 BAG2
HuMAP2_00458	2	Q8TCE6	DENND10 DENND10P1
HuMAP2_00459	4	Q9Y2K3 O95273	MYH15 CCNDBP1
HuMAP2_00460	3	Q155Q3 Q9NRI5 Q9H7U1 Q9NXR1 Q9GZM8	DIXDC1 DISC1 CCSER2 NDE1 NDEL1
HuMAP2_00461	2	Q6P2H3 O00570 P35712 P35716 Q9UN79 P35711	CEP85 SOX1 SOX6 SOX11 SOX13 SOX5
HuMAP2_00462	4	Q12929 Q01433	EPS8 AMPD2
HuMAP2_00463	2	P47870 P28472	GABRB2 GABRB3
HuMAP2_00464	2	Q9Y4Z2 Q96HZ4 Q9H2A3	NEUROG3 HES6 NEUROG2
HuMAP2_00465	3	P46087 Q9Y3B9 Q9UKD2	NOP2 RRP15 MRTO4
HuMAP2_00466	5	Q8NI17 P78549	IL31RA NTHL1
HuMAP2_00467	4	P56559 O43543 P24522 Q92564 Q7Z6M2	ARL4C XRCC2 GADD45A DCUN1D4 FBXO33
HuMAP2_00468	2	Q9NX95 O15079	SYBU SNPH
HuMAP2_00469	2	Q16204 Q8TF05	CCDC6 PPP4R1
HuMAP2_00470	4	Q9UK32 Q9UJX0	RPS6KA6 OSGIN1
HuMAP2_00471	5	Q8IWZ3 P11487	ANKHD1 FGF3
HuMAP2_00472	4	Q9UKJ1 Q14112 Q9UKJ0 Q86SG7 Q76KP1	PILRA NID2 PILRB LYG2 B4GALNT4
HuMAP2_00473	4	O75019 Q8N6C8 Q8NHL6 Q8NHJ6	LILRA1 LILRA3 LILRB2 LILRB1 LILRB4
HuMAP2_00474	1	Q99871 Q96CS2 Q9H6D7 Q9NVX0	HAUS7 HAUS1 HAUS4 HAUS2
HuMAP2_00475	5	Q5VVQ6 Q15811 P50453 P35237 Q9UMR7	YOD1 ITSN1 SERPINB9 SERPINB6 CLEC4A
HuMAP2_00476	3	Q00341 Q9HCE1 Q92900	HDLBP MOV10 UPF1
HuMAP2_00477	4	Q9UI47 P55289 P55283 P22223 P19022	CTNNA3 CDH12 CDH4 CDH3 CDH2
HuMAP2_00478	4	Q9UL18 Q8NDV7 Q9UPQ9 Q9H9G7	AGO1 TNRC6A TNRC6B AGO3
HuMAP2_00479	4	Q9NY65 Q9BQ04 A0AV96 Q9UII4 P26373	TUBA8 RBM4B RBM47 HERC5 RPL13
HuMAP2_00480	5	Q9H9S4 Q7RTN6 Q15831 Q9NRG7 P22570 Q9Y376 Q4G0N4 Q9C0K7 O95861 Q53FA7 P53602	CAB39L STRADA STK11 SDR39U1 FDXR CAB39 NADK2 STRADB BPNT1 TP53I3 MVD
HuMAP2_00481	2	P29084 P29083 P13984 P35269	GTF2E2 GTF2E1 GTF2F2 GTF2F1
HuMAP2_00482	4	Q9P2F5 Q9GZY0 O14640 O14641 Q9GZY0	STOX2 NXF2 DVL1 DVL2 NXF2
HuMAP2_00483	5	P51805 P50748 P54277 P54278 P40692	PLXNA3 KNTC1 PMS1 PMS2 MLH1
HuMAP2_00484	1	P61513 P62277 P62841 P05387	RPL37A RPS13 RPS15 RPLP2
HuMAP2_00485	4	P46977 P04844 Q14165 Q9NZJ5 P61165	STT3A RPN2 MLEC EIF2AK3 TMEM258
HuMAP2_00486	5	P33991 P33993 Q9P219 Q9H8W4 Q15555	MCM4 MCM7 CCDC88C PLEKHF2 MAPRE2
HuMAP2_00487	4	Q9UJV9 Q9ULJ7	DDX41 ANKRD50
HuMAP2_00488	4	Q9UIJ7 O00409 Q8NCN2	AK3 FOXN3 ZBTB34
HuMAP2_00489	4	P42679 P41240 P42685	MATK CSK FRK
HuMAP2_00490	2	P35442 P07996	THBS2 THBS1
HuMAP2_00491	5	Q9Y5A6 Q13480 Q9H706 O75791 P49221 Q9UQC2 O94830 Q9H3S7	ZSCAN21 GAB1 GAREM1 GRAP2 TGM4 GAB2 DDHD2 PTPN23
HuMAP2_00492	4	Q6ZRI8 Q4J6C6	ARHGAP36 PREPL
HuMAP2_00493	4	Q9NUQ2 P55290 O15503	AGPAT5 CDH13 INSIG1
HuMAP2_00494	5	Q9UGU0 O95302	TCF20 FKBP9
HuMAP2_00495	5	Q9H9L4 Q9BVI0 Q9H7Z6 Q9P2N6 Q96EZ8 Q9NX74 Q7Z3B3	KANSL2 PHF20 KAT8 KANSL3 MCRS1 DUS2 KANSL1
HuMAP2_00496	2	P38919 P08579	EIF4A3 SNRPB2
HuMAP2_00497	4	Q6UWM9 P54855	UGT2A3 UGT2B15
HuMAP2_00498	4	O15541 Q4L235	RNF113A AASDH
HuMAP2_00499	2	Q9BZX2 Q9HA47	UCK2 UCK1
HuMAP2_00500	5	Q96F46 P04150	IL17RA NR3C1
HuMAP2_00501	5	Q9ULX6 O15027	AKAP8L SEC16A
HuMAP2_00502	2	P22234 Q9HAV7	PAICS GRPEL1
HuMAP2_00503	3	O75140 Q1RMZ1 Q8WTW4	DEPDC5 BMT2 NPRL2
HuMAP2_00504	3	P07237 O43809 P63104 P31946 O15460 Q04917 P61981	P4HB NUDT21 YWHAZ YWHAB P4HA2 YWHAH YWHAG
HuMAP2_00505	2	Q15022 Q15910 A6NHQ4 Q92833 Q6ZN18 O75530	SUZ12 EZH2 EPOP JARID2 AEBP2 EED
HuMAP2_00506	2	Q96MH2 O94992	HEXIM2 HEXIM1
HuMAP2_00507	5	Q96LS8 O60245	C2orf48 PCDH7
HuMAP2_00508	4	P63096 O43566 P61952 O14924 A8MTJ3	GNAI1 RGS14 GNG11 RGS12 GNAT3
HuMAP2_00509	3	Q13136 P35240	PPFIA1 NF2
HuMAP2_00510	3	O14746 Q9H7L9	TERT SUDS3
HuMAP2_00511	4	Q9Y3L3 Q68EM7	SH3BP1 ARHGAP17
HuMAP2_00512	4	P15924 P04264 P13647 P13645	DSP KRT1 KRT5 KRT10
HuMAP2_00513	5	Q2VY69 Q9UK11 Q96N38	ZNF284 ZNF223 ZNF714
HuMAP2_00514	2	Q9H7C4 P41219	SYNC PRPH
HuMAP2_00515	4	P51797 Q8N511 O75787 P61421 Q9ULS5 Q15904 Q8N8Y2 Q93050 Q3ZAQ7 Q96NT0 Q9Y487	CLCN6 TMEM199 ATP6AP2 ATP6V0D1 TMCC3 ATP6AP1 ATP6V0D2 ATP6V0A1 VMA21 CCDC115 ATP6V0A2
HuMAP2_00516	5	Q9NWH2 Q9P0S3 Q9NXB9 Q8IVM8 Q9NYP7 O60858 Q14542	TMEM242 ORMDL1 ELOVL2 SLC22A9 ELOVL5 TRIM13 SLC29A2
HuMAP2_00517	2	Q96S59 Q9H7D7 Q9NWU2 Q7L5Y9 Q6VN20 Q8IUR7 Q9UL63 Q9H871 P62699	RANBP9 WDR26 GID8 MAEA RANBP10 ARMC8 MKLN1 RMND5A YPEL5
HuMAP2_00518	4	O94898 Q6UXM1 Q96JA1	LRIG2 LRIG3 LRIG1
HuMAP2_00519	5	A2VDF0 Q7Z5A8 Q8NFF5	FUOM TAFA3 FLAD1
HuMAP2_00520	3	O75477 O94905	ERLIN1 ERLIN2
HuMAP2_00521	4	Q6ZPD9 Q9UBN1	DPY19L3 CACNG4
HuMAP2_00522	2	Q9Y2X8 Q96BH1 P62837	UBE2D4 RNF25 UBE2D2
HuMAP2_00523	5	P00387 Q9H3G5 Q9NWN3 Q0ZGT2	CYB5R3 CPVL FBXO34 NEXN
HuMAP2_00524	5	Q587I9 Q7KYR7 P58658 Q8WVV5 B0FP48 Q9H1E5	SFT2D3 BTN2A1 EVA1C BTN2A2 UPK3BL1 TMX4
HuMAP2_00525	5	P48637 Q8WW12 Q9NZK5	GSS PCNP ADA2
HuMAP2_00526	5	Q9GZV4 Q9NX00 Q9GZL7 Q8NBX0 Q9P021 Q92995	EIF5A2 TMEM160 WDR12 SCCPDH CRIPT USP13
HuMAP2_00527	5	Q9GZT8 P01185 Q52LG2	NIF3L1 AVP KRTAP13-2
HuMAP2_00528	2	P49642 P49643	PRIM1 PRIM2
HuMAP2_00529	5	Q92804 P17509 P78332 O43298 Q9UJ70 Q9UPN6 Q9UGU0 Q5W5X9 Q7Z5J4 O95409 Q6UUV9	TAF15 HOXB6 RBM6 ZBTB43 NAGK SCAF8 TCF20 TTC23 RAI1 ZIC2 CRTC1
HuMAP2_00530	4	Q9NXG0 Q86TL0 O15062 Q9HD26 O94868	CNTLN ATG4D ZBTB5 GOPC FCHSD2
HuMAP2_00531	1	Q99733 P55209	NAP1L4 NAP1L1
HuMAP2_00532	4	P98082 Q8N5S1 Q0JRZ9 O14526	DAB2 SLC25A41 FCHO2 FCHO1
HuMAP2_00533	4	Q16880 Q9Y6D0 Q8N5K1 P30519	UGT8 SELENOK CISD2 HMOX2
HuMAP2_00534	5	P54840 O15344 Q3MII6 Q92636 P46976 P13807 O95278 O95210 O15488 O95166 Q9UQK1 Q9UIY3 Q8WY41 Q9H0R8	GYS2 MID1 TBC1D25 NSMAF GYG1 GYS1 EPM2A STBD1 GYG2 GABARAP PPP1R3C RWDD2A NANOS1 GABARAPL1
HuMAP2_00535	3	P62937 Q6PCE3	PPIA PGM2L1
HuMAP2_00536	2	Q9Y2I7 Q92562	PIKFYVE FIG4
HuMAP2_00537	3	P46087 Q9Y3B9 Q9BZE4 Q9Y221 Q15050 Q5SSJ5 O75683 Q99848 O60832 P42696 Q9NW13 Q15397 Q9BYG3 Q9GZR7 Q9H7B2	NOP2 RRP15 GTPBP4 NIP7 RRS1 HP1BP3 SURF6 EBNA1BP2 DKC1 RBM34 RBM28 PUM3 NIFK DDX24 RPF2
HuMAP2_00538	3	Q9Y5W8 O60636	SNX13 TSPAN2
HuMAP2_00539	4	P07339 O96009 P05155	CTSD NAPSA SERPING1
HuMAP2_00540	4	Q9NUQ3 Q9Y314	TXLNG NOSIP
HuMAP2_00541	5	Q9NXE4 Q9NRG9 Q9NXC5 Q8NFH3 P55735 P52948 P57740 Q96EE3 Q12769 Q9BW27 Q96S15 P58004 Q8WYP5 Q8WUM0 Q8NFH4	SMPD4 AAAS MIOS NUP43 SEC13 NUP98 NUP107 SEH1L NUP160 NUP85 WDR24 SESN2 AHCTF1 NUP133 NUP37
HuMAP2_00542	4	Q8N8S7 Q9NR12 P50552 Q9UI08	ENAH PDLIM7 VASP EVL
HuMAP2_00543	4	Q9BT49 P62987 P62979	THAP7 UBA52 RPS27A
HuMAP2_00544	4	P47929 P47929	LGALS7 LGALS7
HuMAP2_00545	2	Q7Z5L2 A6PVS8	R3HCC1L LRRIQ3
HuMAP2_00546	4	P30520 Q4VC31 Q8NB12	ADSS2 CCDC58 SMYD1
HuMAP2_00547	5	P58876 P16104 P23527 Q96T23 Q6ZRQ5 Q8IUE6	H3-2 HIST1H2BD H2AFX HIST1H2BO RSF1 MMS22L HIST2H2AB
HuMAP2_00548	2	P43353	ALDH3B2 ALDH3B1
HuMAP2_00549	5	Q8N5Y8 Q96HD1	PARP16 CRELD1
HuMAP2_00550	5	P14635 Q7Z7E8 P09874 Q8WUA2	CCNB1 UBE2Q1 PARP1 PPIL4
HuMAP2_00551	2	Q8TC84 Q9Y4P1	FANK1 ATG4B
HuMAP2_00552	2	Q8TC05 A2A368 P43358 P43362 P43363 P14927	MDM1 MAGEB16 MAGEA4 MAGEA9 MAGEA10 UQCRB
HuMAP2_00553	1	Q9UHL3	FAM153B FAM153A FAM153CP
HuMAP2_00554	4	Q8WVK7 Q8IX90 Q86SE5 Q96BD8	SKA2 SKA3 RALYL SKA1
HuMAP2_00555	5	Q8IVU3 O14933	HERC6 UBE2L6
HuMAP2_00556	3	Q9Y6M1 Q9NZI8	IGF2BP2 IGF2BP1
HuMAP2_00557	4	O95067 Q15025 P61599 P24387 Q96BR5	CCNB2 TNIP1 NAA20 CRHBP COA7
HuMAP2_00558	5	Q9Y520 Q5JSZ5 Q14247	PRRC2C PRRC2B CTTN
HuMAP2_00559	2	Q96ST8 Q05084 Q7RTV5 Q8NDH6 Q9NRD5	CEP89 ICA1 PRXL2C ICA1L PICK1
HuMAP2_00560	2	Q9Y217 Q9Y216	MTMR6 MTMR7
HuMAP2_00561	2	Q9BYG3 Q8IY81	NIFK FTSJ3
HuMAP2_00562	4	Q9HBH5 Q16581	RDH14 C3AR1
HuMAP2_00563	4	Q9C0F1 Q6P2H3	CEP44 CEP85
HuMAP2_00564	5	P09601 Q9C0I9	HMOX1 LRRC27
HuMAP2_00565	5	Q2M329 Q6P0N0 Q9NYP9 Q8IYT3	CCDC96 MIS18BP1 MIS18A CCDC170
HuMAP2_00566	5	Q8IVT2 O75147 Q15418 Q15349 P51812 Q7Z6M1	MISP OBSL1 RPS6KA1 RPS6KA2 RPS6KA3 RABEPK
HuMAP2_00567	4	Q6VMQ6 Q9NWR8 Q15047 Q13617 Q8N8R7 Q6UWL6 P40337	ATF7IP MCUB SETDB1 CUL2 ARL14EP KIRREL2 VHL
HuMAP2_00568	2	Q92989 O94913	CLP1 PCF11
HuMAP2_00569	5	O75190 Q9UMZ2 P58340 P51587	DNAJB6 SYNRG MLF1 BRCA2
HuMAP2_00570	3	P60981 Q8N142	DSTN ADSS1
HuMAP2_00571	5	Q01094 Q14188 Q14209	E2F1 TFDP2 E2F2
HuMAP2_00572	4	Q14061 P30044 P35270 Q16658 Q9Y2V2	COX17 PRDX5 SPR FSCN1 CARHSP1
HuMAP2_00573	5	Q52LJ0 Q7Z2Z2 Q8WUF8	FAM98B EFL1 FAM172A
HuMAP2_00574	3	Q9Y3B9 Q9H8H2 Q9Y221 Q5SSJ5 O75683 Q9NW13 Q13610 P42696 O43159 Q15397 Q96GQ7	RRP15 DDX31 NIP7 HP1BP3 SURF6 RBM28 PWP1 RBM34 RRP8 PUM3 DDX27
HuMAP2_00575	2	O95271 O60232	TNKS ZNRD2
HuMAP2_00576	4	Q86Y82 O95249 Q9H115 Q96AJ9 Q99747 P54920 Q9BV40 O14653 O43752 O75379 O60499 Q9UNK0 Q9UEU0 O15400 P51809	STX12 GOSR1 NAPB VTI1A NAPG NAPA VAMP8 GOSR2 STX6 VAMP4 STX10 STX8 VTI1B STX7 VAMP7
HuMAP2_00577	5	Q9Y639 P48506 Q6P589	NPTN GCLC TNFAIP8L2
HuMAP2_00578	4	Q9UQN3 Q9NZ63 O43633 Q9Y6E0 Q9NP79	CHMP2B C9orf78 CHMP2A STK24 VTA1
HuMAP2_00579	5	Q9BQS8 Q9H2F9	FYCO1 CCDC68
HuMAP2_00580	4	P32971 Q8N8Z6 Q4KMG0	TNFSF8 DCBLD1 CDON
HuMAP2_00581	4	Q9P0U4 Q15291 Q9UBL3 Q9UPS6	CXXC1 RBBP5 ASH2L SETD1B
HuMAP2_00582	4	Q8TCX5 Q16825	RHPN1 PTPN21
HuMAP2_00583	4	P18754 P63165	RCC1 SUMO1
HuMAP2_00584	2	P48547 Q14003 Q03721	KCNC1 KCNC3 KCNC4
HuMAP2_00585	3	Q9Y605 P29375 Q86YC2 Q7Z589 Q9UBU8	MRFAP1 KDM5A PALB2 EMSY MORF4L1
HuMAP2_00586	4	P15927 P35244 P28340 P27694 Q13156 Q86UA6 P09874 Q6ZVM7 Q08945 Q01831	RPA2 RPA3 POLD1 RPA1 RPA4 RPAIN PARP1 TOM1L2 SSRP1 XPC
HuMAP2_00587	4	O75909 Q9NYV4 O95104	CCNK CDK12 SCAF4
HuMAP2_00588	5	P01213 Q86VN1 O75531 Q9Y5J9 O60220 Q9Y5L4 Q8N7X2	PDYN VPS36 BANF1 TIMM8B TIMM8A TIMM13 STPG3
HuMAP2_00589	4	Q9UHF1 Q99944	EGFL7 EGFL8
HuMAP2_00590	4	Q9Y5G1 Q9Y5G0 Q9UN71	PCDHGB3 PCDHGB5 PCDHGB4
HuMAP2_00591	4	Q3SYB3 Q99675 Q96EW2 O60548	FOXD4L6 CGRRF1 HSPBAP1 FOXD2
HuMAP2_00592	5	Q96KS0 Q9BXJ5	EGLN2 C1QTNF2
HuMAP2_00593	5	Q15329 Q52MB2 Q9UJY5	E2F5 CCDC184 GGA1
HuMAP2_00594	2	P39687 Q9BWE0 Q01105	ANP32A REPIN1 SET
HuMAP2_00595	2	Q92889 Q8IY92 P07992	ERCC4 SLX4 ERCC1
HuMAP2_00596	1	Q15369 Q15370	ELOC ELOB
HuMAP2_00597	2	Q502X0 Q96HB5	MORN2 CCDC120
HuMAP2_00598	4	Q9Y4X0 Q9BYB4	AMMECR1 GNB1L
HuMAP2_00599	4	Q9Y324 Q9BQ50 Q9UKQ9	FCF1 TREX2 KLK9
HuMAP2_00600	4	O14576 P51808	DYNC1I1 DYNLT3
HuMAP2_00601	3	Q9UQ80 Q9BY44	PA2G4 EIF2A
HuMAP2_00602	5	Q13885 P04350 P68366 Q9BVA1 Q9NUJ3 P36404 Q13509 Q9BUF5 Q6ZMW3 O95834 Q13938	TUBB2A TUBB4A TUBA4A TUBB2B TCP11L1 ARL2 TUBB3 TUBB6 EML6 EML2 CAPS
HuMAP2_00603	5	Q6ZMV9 P57768	KIF6 SNX16
HuMAP2_00604	4	P17676 Q02833 Q13625 Q8NHQ8 Q96KQ4 P09486	CEBPB RASSF7 TP53BP2 RASSF8 PPP1R13B SPARC
HuMAP2_00605	1	O43172 O43395 O43290 Q8WWY3	PRPF4 PRPF3 SART1 PRPF31
HuMAP2_00606	5	Q6ZUT6 Q96FV9 Q9H8G2	CCDC9B THOC1 CAAP1
HuMAP2_00607	4	Q9C004 Q8N138 Q8TD20	SPRY4 ORMDL3 SLC2A12
HuMAP2_00608	2	P42766 P27635 P08708	RPL35 RPL10 RPS17
HuMAP2_00609	5	Q9Y285 Q9UNH5 O94964 Q9Y3Z3	FARSA CDC14A SOGA1 SAMHD1
HuMAP2_00610	4	Q8IY37 O00567 Q9H6W3	DHX37 NOP56 RIOX1
HuMAP2_00611	2	Q04446	FRG1BP GBE1
HuMAP2_00612	4	Q16611 Q07820 Q07812 Q92843 Q96PG8 Q13794	BAK1 MCL1 BAX BCL2L2 BBC3 PMAIP1
HuMAP2_00613	4	O95470 Q8IXB3 Q6UB98	SGPL1 TRARG1 ANKRD12
HuMAP2_00614	1	Q13885	TUBB2A TUBB7P
HuMAP2_00615	5	P82912 Q6P1X6 Q92552 Q5F1R6 Q96JK2 Q8N5D0 Q8NC60	MRPS11 C8orf82 MRPS27 DNAJC21 DCAF5 WDTC1 NOA1
HuMAP2_00616	5	Q16775 P32322 Q9UKK9 Q53H96 Q6PID8 P50897 Q96C36	HAGH PYCR1 NUDT5 PYCR3 KLHDC10 PPT1 PYCR2
HuMAP2_00617	2	P10826 P10276 P13631	RARB RARA RARG
HuMAP2_00618	4	Q5JTW2 Q70EL1 Q9BRK4 Q8TCU4 Q9P2F8	CEP78 USP54 LZTS2 ALMS1 SIPA1L2
HuMAP2_00619	5	Q9NWU1 Q9NU23	OXSM LYRM2
HuMAP2_00620	3	Q15397 Q13610	PUM3 PWP1
HuMAP2_00621	1	O43516 O43639	WIPF1 NCK2
HuMAP2_00622	5	Q9NVR7 Q9Y5P8 Q96K76	TBCCD1 PPP2R3B USP47
HuMAP2_00623	5	Q8N5J2 Q9BV68 Q5TD97 Q8TAP6 Q86VP1	MINDY1 RNF126 FHL5 CEP76 TAX1BP1
HuMAP2_00624	4	Q14410 Q9NYS0 Q13291	GK2 NKIRAS1 SLAMF1
HuMAP2_00625	5	Q86UP0 Q9UI47 Q9Y6N8 P55289 P55283 P22223 P19022	CDH24 CTNNA3 CDH10 CDH12 CDH4 CDH3 CDH2
HuMAP2_00626	5	O94842 P46013 Q96QC0 Q6UXN9	TOX4 MKI67 PPP1R10 WDR82
HuMAP2_00627	2	Q9Y5E2 Q9Y5F1	PCDHB7 PCDHB12
HuMAP2_00628	4	P43088 Q9H3Z4	PTGFR DNAJC5
HuMAP2_00629	4	Q96DD0 P41208 Q8NA72 O15182 Q9Y2I6	LRRC39 CETN2 POC5 CETN3 NINL
HuMAP2_00630	3	Q96S59 Q9H7D7 Q9NWU2 Q7L5Y9 Q6VN20 Q8IUR7 Q8IVV7 Q9UL63 Q9H871 P62699	RANBP9 WDR26 GID8 MAEA RANBP10 ARMC8 GID4 MKLN1 RMND5A YPEL5
HuMAP2_00631	4	Q9BXY0 Q6RFH5	MAK16 WDR74
HuMAP2_00632	3	Q6PCT2 P61289 Q9GZU8 Q96C00 Q9BUV0	FBXL19 PSME3 FAM192A ZBTB9 RSRP1
HuMAP2_00633	2	Q9ULU4 O75822 Q6ZUT1 P19784 Q9NW75	ZMYND8 EIF3J NKAPD1 CSNK2A2 GPATCH2
HuMAP2_00634	5	P23229 A1L157 Q13683	ITGA6 TSPAN11 ITGA7
HuMAP2_00635	3	Q12834 O60566	CDC20 BUB1B
HuMAP2_00636	3	Q93052 Q6FHJ7 Q06190 Q9UGP4 Q9UK33	LPP SFRP4 PPP2R3A LIMD1 ZNF580
HuMAP2_00637	4	O14786 Q7L273	NRP1 KCTD9
HuMAP2_00638	2	P06730 O43432 Q9NRA8 Q13542 Q13541	EIF4E EIF4G3 EIF4ENIF1 EIF4EBP2 EIF4EBP1
HuMAP2_00639	5	Q9Y6Y8 Q13049 Q8N2Y8 Q8IZX4 P30291 Q14141	SEC23IP TRIM32 RUSC2 TAF1L WEE1 SEPTIN6
HuMAP2_00640	2	Q9UMN6 Q9Y5Z7	KMT2B HCFC2
HuMAP2_00641	5	Q99697 P31274 Q8TAC2 P52952 Q96HN2 O43865 O95409	PITX2 HOXC9 JOSD2 NKX2-5 AHCYL2 AHCYL1 ZIC2
HuMAP2_00642	3	Q06323 Q9UL46 P20618 O14818 P25789 P25788 P60900 P28066 P25787 P25786 Q14997 Q9Y3I1 Q9Y244 P28070 P28074 P49721 P49720 P28062 P28072 Q99436 Q8TAA3 P28065	PSME1 PSME2 PSMB1 PSMA7 PSMA4 PSMA3 PSMA6 PSMA5 PSMA2 PSMA1 PSME4 FBXO7 POMP PSMB4 PSMB5 PSMB2 PSMB3 PSMB8 PSMB6 PSMB7 PSMA8 PSMB9
HuMAP2_00643	5	Q9C0F1 Q9UN79 Q6P2H3	CEP44 SOX13 CEP85
HuMAP2_00644	5	Q15836 O95721 Q16563 Q12846 Q96AJ9 Q13277 Q9BV40 Q5SQN1 O60499 Q8ND30 O75379 P51809 Q5QGZ9 P53801 O00161 O95249 Q99747 O43752 Q9UNK0 O15400 P63027 Q5T5C0 O14653 Q86Y82 Q9H115 Q9UEU0	VAMP3 SNAP29 SYPL1 STX4 VTI1A STX3 VAMP8 SNAP47 STX10 PPFIBP2 VAMP4 VAMP7 CLEC12A PTTG1IP SNAP23 GOSR1 NAPG STX6 STX8 STX7 VAMP2 STXBP5 GOSR2 STX12 NAPB VTI1B
HuMAP2_00645	4	P28702 Q96CP2 Q96RI1	RXRB FLYWCH2 NR1H4
HuMAP2_00646	5	P98175 Q86XP3	RBM10 DDX42
HuMAP2_00647	4	P63167 Q14678 Q8TB52	DYNLL1 KANK1 FBXO30
HuMAP2_00648	2	Q9BQ87 Q9Y618	TBL1Y NCOR2
HuMAP2_00649	4	Q8NEX9 Q15915	SDR9C7 ZIC1
HuMAP2_00650	2	P42696 O75683 Q5QNW6	RBM34 SURF6 HIST2H2BF
HuMAP2_00651	2	Q14103 Q99729 Q04637	HNRNPD HNRNPAB EIF4G1
HuMAP2_00652	4	Q9BTC0 Q5UIP0 Q13617 Q9BQ90 Q7Z569	DIDO1 RIF1 CUL2 KLHDC3 BRAP
HuMAP2_00653	4	Q8NAF0 Q8WYQ3 Q6ZN30 Q9Y2Y9	ZNF579 CHCHD2P9 CHCHD10 BNC2 KLF13
HuMAP2_00654	4	Q96LW7 O75431	CARD19 MTX2
HuMAP2_00655	4	P30613 O15305 Q92871	PKLR PMM2 PMM1
HuMAP2_00656	5	Q8ND83 B2RU33 Q86YR6	SLAIN1 POTEC POTED
HuMAP2_00657	2	Q9Y5G8 Q9Y5G5 Q9Y5G4 Q9Y5G6	PCDHGA5 PCDHGA8 PCDHGA9 PCDHGA7
HuMAP2_00658	5	Q7KYR7 Q587I9 Q8WVV5	BTN2A1 SFT2D3 BTN2A2
HuMAP2_00659	4	O95071 Q9NQI0 Q9NUL7	UBR5 DDX4 DDX28
HuMAP2_00660	4	Q14669 P04632 Q8TCZ2 P07384 Q8TA86	TRIP12 CAPNS1 CD99L2 CAPN1 RP9
HuMAP2_00661	3	P19652 P02763	ORM2 ORM1
HuMAP2_00662	3	Q96PU8 Q92879	QKI CELF1
HuMAP2_00663	2	Q14181 P09884	POLA2 POLA1
HuMAP2_00664	4	Q86X76 Q08623 Q9BPX1 Q15843 P35557 P15104 Q99497 Q03154 Q9BY32	NIT1 PUDP HSD17B14 NEDD8 GCK GLUL PARK7 ACY1 ITPA
HuMAP2_00665	3	Q5H9R7 O00743 O15084	PPP6R3 PPP6C ANKRD28
HuMAP2_00666	4	Q9H5K3 Q9BXJ8 Q70CQ3 Q8IXU6 Q9BX63	POMK TMEM120A USP30 SLC35F2 BRIP1
HuMAP2_00667	4	Q5VXD3 Q70EK9 Q96JM7 Q6SPF0 P55345 Q9BYB0	SAMD13 USP51 L3MBTL3 SAMD1 PRMT2 SHANK3
HuMAP2_00668	5	Q9Y2G5 Q9ULC4 O43583 Q5JSL3	POFUT2 MCTS1 DENR DOCK11
HuMAP2_00669	4	Q86YN1 Q13228 Q9Y4U1 Q32P41	DOLPP1 SELENBP1 MMACHC OFCC1 TRMT5
HuMAP2_00670	2	P78417 Q99497 Q86X76	GSTO1 PARK7 NIT1
HuMAP2_00671	5	Q9HC36 P52739	MRM3 ZNF131
HuMAP2_00672	3	P78346 P78345 Q6NW34 O95707	RPP30 RPP38 NEPRO POP4
HuMAP2_00673	5	Q6ZRV2 Q5T0L3 Q5T7W0 A6ND36 P48729 Q9UJF2	FAM83H SPATA46 ZNF618 FAM83G CSNK1A1 RASAL2
HuMAP2_00674	4	P51508 O75319 Q2TBA0 O60662 Q5SZL2	ZNF81 DUSP11 KLHL40 KLHL41 CEP85L
HuMAP2_00675	5	P07686 P06865 O75600 P62937 Q6PCE3	HEXB HEXA GCAT PPIA PGM2L1
HuMAP2_00676	4	Q8NF64 Q96LI9 P49639	ZMIZ2 CXorf58 HOXA1
HuMAP2_00677	5	Q8N6S4 Q6PUV4 P62834 O14810	ANKRD13C CPLX2 RAP1A CPLX1
HuMAP2_00678	4	O75915 A5X5Y0	ARL6IP5 HTR3E
HuMAP2_00679	4	O60551 Q9UHR4 Q9NQ84	NMT2 BAIAP2L1 GPRC5C
HuMAP2_00680	5	P10588 P46019 Q93100 P15735 P46020 O15442 P24468 Q15777 Q16816	NR2F6 PHKA2 PHKB PHKG2 PHKA1 MPPED1 NR2F2 MPPED2 PHKG1
HuMAP2_00681	4	Q9H5V9 Q8WUQ7	CXorf56 CACTIN
HuMAP2_00682	2	Q9H7B4	SMYD3 HSP90AB4P
HuMAP2_00683	4	Q5T447 P13994 O43149	HECTD3 CCDC130 ZZEF1
HuMAP2_00684	5	Q12972 Q8IU81	PPP1R8 IRF2BP1
HuMAP2_00685	2	Q8N7R7 Q00536 Q07002 Q9UPZ9	CCNYL1 CDK16 CDK18 ICK
HuMAP2_00686	5	Q6FHJ7 Q13439 Q06190 Q9UGP4 Q9UK33	SFRP4 GOLGA4 PPP2R3A LIMD1 ZNF580
HuMAP2_00687	4	Q7Z569 Q9BQ90	BRAP KLHDC3
HuMAP2_00688	5	Q9NZT1 P07476 P17900 P0C7M8 P29508 O14815 P19971	CALML5 IVL GM2A CLEC2L SERPINB3 CAPN9 TYMP
HuMAP2_00689	5	Q8WXB1 O14558 P42574 Q8N122 O95817 Q9UJY1 P0DMV9 Q66K79	METTL21A HSPB6 CASP3 RPTOR BAG3 HSPB8 HSPA1B CPZ
HuMAP2_00690	4	Q5PRF9 O15063 Q8N5S9	SAMD4B KIAA0355 CAMKK1
HuMAP2_00691	2	Q9NZL4 P49902	HSPBP1 NT5C2
HuMAP2_00692	5	P17812 Q6B0B8 Q9NRF8	CTPS1 TIGD3 CTPS2
HuMAP2_00693	5	Q8N7X8 Q9H892 Q8NAN2 O43156	SIGLECL1 TTC12 MIGA1 TTI1
HuMAP2_00694	5	P29084 P29083 P13984 P35269 P63272 Q9UEE9 O00193 Q08629	GTF2E2 GTF2E1 GTF2F2 GTF2F1 SUPT4H1 CFDP1 SMAP SPOCK1
HuMAP2_00695	2	Q3SYG4 Q96RK4 Q8NFJ9 Q9BXC9 Q8IWZ6 Q8TAM2 Q8N3I7	BBS9 BBS4 BBS1 BBS2 BBS7 TTC8 BBS5
HuMAP2_00696	5	Q53G59 O15523 Q01844 Q8WVJ2	KLHL12 DDX3Y EWSR1 NUDCD2
HuMAP2_00697	3	Q6P2D0 P52895	ZFP1 AKR1C2
HuMAP2_00698	2	P23526 Q9NY33 Q9BV19	AHCY DPP3 C1orf50
HuMAP2_00699	5	O43924 Q92834	PDE6D RPGR
HuMAP2_00700	4	Q9NUU7 Q13630 Q9UHL0 O15067 Q5R3I4	DDX19A TSTA3 DDX25 PFAS TTC38
HuMAP2_00701	4	O75140 Q1RMZ1	DEPDC5 BMT2
HuMAP2_00702	4	Q9NZB8 Q5BKU9 Q96GJ1 Q96HJ9 Q8NI37	MOCS1 OXLD1 TRMT2B FMC1 PPTC7
HuMAP2_00703	4	Q5VZK9 O15085 Q9P286 O96013 Q9NQU5	CARMIL1 ARHGEF11 PAK5 PAK4 PAK6
HuMAP2_00704	4	Q5VY09 Q00005 Q9Y2T4	IER5 PPP2R2B PPP2R2C
HuMAP2_00705	4	Q9H875 P63162 Q9BV90 Q9Y4F1 Q6V1X1	PRKRIP1 SNRPN SNRNP25 FARP1 DPP8
HuMAP2_00706	4	Q9HCM2 O95825 Q6ZMI0	PLXNA4 CRYZL1 PPP1R21
HuMAP2_00707	3	O43143 P13639 Q92841	DHX15 EEF2 DDX17
HuMAP2_00708	4	Q5JSZ5 Q7L2H7 Q9Y262 B5ME19 Q9UBQ5 Q14152 P55884 Q99613 O15371 O00303 O75821 O15372 Q13347 P60228 O75822	PRRC2B EIF3M EIF3L EIF3CL EIF3K EIF3A EIF3B EIF3C EIF3D EIF3F EIF3G EIF3H EIF3I EIF3E EIF3J
HuMAP2_00709	2	Q08257 Q92945 Q01085	CRYZ KHSRP TIAL1
HuMAP2_00710	2	Q16665 P13533	HIF1A MYH6
HuMAP2_00711	4	P20309 Q9UN42 Q13733	CHRM3 ATP1B4 ATP1A4
HuMAP2_00712	4	O75019 Q8IZ02	LILRB3 LILRA1 LRRC34 LILRA6
HuMAP2_00713	4	Q9H4X1 Q9Y4G6 Q5T7N3	RGCC TLN2 KANK4
HuMAP2_00714	5	Q8IYG6 Q9BZB8 Q6UB28	LRRC56 CPEB1 METAP1D
HuMAP2_00715	2	Q9BRJ7 Q96DE0	NUDT16L1 NUDT16
HuMAP2_00716	4	Q16773 Q9Y617 Q9UMY4 A6ND91 Q9H477	KYAT1 PSAT1 SNX12 ASPDH RBKS
HuMAP2_00717	5	Q6NUQ4 A2RU67 O14678 Q7Z6J6 Q96GQ5 Q5TB30 Q15012	TMEM214 FAM234B ABCD4 FRMD5 C16orf58 DEPDC1 LAPTM4A
HuMAP2_00718	5	P48960 Q13423 Q96BZ9 Q6UX65 O60507 Q9UHX3 P78563	CD97 NNT TBC1D20 DRAM2 TPST1 ADGRE2 ADARB1
HuMAP2_00719	4	Q9NWH7 Q9H2D1	NEDD8-MDP1 SPATA6 SLC25A32
HuMAP2_00720	2	Q9H079 O75449 Q9BVA0	KATNBL1 KATNA1 KATNB1
HuMAP2_00721	4	Q13061 Q6UW68	TRDN TMEM205
HuMAP2_00722	4	Q9NV70 Q9HCH0 Q5T1M5	EXOC1 NCKAP5L FKBP15
HuMAP2_00723	5	Q9P0L2 Q9Y5P4 P27448	MARK1 CERT MARK3
HuMAP2_00724	3	P63104 P31946 Q8IX12	YWHAZ YWHAB CCAR1
HuMAP2_00725	3	Q6N069 Q9BXJ9 Q9BSU3 Q9NX55	NAA16 NAA15 NAA11 HYPK
HuMAP2_00726	4	Q8NEF3 Q8N6V9 Q96MY1 O94818 P28908	CCDC112 TEX9 NOL4L NOL4 TNFRSF8
HuMAP2_00727	2	P32881 P01567 P05014	IFNA8 IFNA7 IFNA4
HuMAP2_00728	5	P13051 Q13555 Q13554 Q13557 Q9UQM7 Q0VDD8 Q8N0Z8	UNG CAMK2G CAMK2B CAMK2D CAMK2A DNAH14 PUSL1
HuMAP2_00729	4	Q9UJX6 P30260 Q9BS18 Q9UJX5 Q96DE5 Q9UM11 Q13042 Q9UJX3 Q9UJX4 Q8NHZ8 P60006 Q9UKT4 Q9UM13 Q9H1A4 Q9UJX2	ANAPC2 CDC27 ANAPC13 ANAPC4 ANAPC16 FZR1 CDC16 ANAPC7 ANAPC5 CDC26 ANAPC15 FBXO5 ANAPC10 ANAPC1 CDC23
HuMAP2_00730	4	Q92569 O00459 P27986 O00329 P42336 P42338 Q9Y4H2	PIK3R3 PIK3R2 PIK3R1 PIK3CD PIK3CA PIK3CB IRS2
HuMAP2_00731	3	O75575 P05423 Q9Y535 Q9NW08 O14802 Q9H1D9 O15318 Q9BUI4 Q9BT43	CRCP POLR3D POLR3H POLR3B POLR3A POLR3F POLR3G POLR3C POLR3GL
HuMAP2_00732	3	P11234 P29144	RALB TPP2
HuMAP2_00733	4	O95988 Q9UPZ3	TCL1B HPS5
HuMAP2_00734	4	Q16851 Q01813 P17858	UGP2 PFKP PFKL
HuMAP2_00735	5	P43630 P50479	KIR3DL2 PDLIM4
HuMAP2_00736	4	Q9Y5W8 Q9Y5W7 O60636 Q9P2B2	SNX13 SNX14 TSPAN2 PTGFRN
HuMAP2_00737	4	Q9HAT2 P39060	SIAE COL18A1
HuMAP2_00738	4	Q9BVK8 Q86U38 Q9H813	TMEM147 NOP9 PACC1
HuMAP2_00739	5	Q9ULC5 Q9UNW9 Q16836 Q969S8 P51513 P57721	ACSL5 NOVA2 HADH HDAC10 NOVA1 PCBP3
HuMAP2_00740	4	Q5MJ09 Q9UKT8 Q9NP81 Q96EF6	SPANXN3 FBXW2 SARS2 FBXO17
HuMAP2_00741	4	Q92616 Q5VYK3 O14980 Q6NXE6 Q9NZC9	GCN1 ECPAS XPO1 ARMC6 SMARCAL1
HuMAP2_00742	2	O00311 Q8NFT6	CDC7 DBF4B
HuMAP2_00743	2	P61009 Q15005 Q9Y6A9 P67812	SPCS3 SPCS2 SPCS1 SEC11A
HuMAP2_00744	2	Q9BVC4 P42345	MLST8 MTOR
HuMAP2_00745	2	Q6IPX1 A6NER0	TBC1D3C TBC1D3F
HuMAP2_00746	4	Q8NFU5 Q96I13 P25791 Q10571 Q8N3R3	IPMK ABHD8 LMO2 MN1 TCAIM
HuMAP2_00747	5	Q8TCT0 Q9H3P7 Q8WUA7 P41091	CERK ACBD3 TBC1D22A EIF2S3
HuMAP2_00748	1	P32189	GK3P GK
HuMAP2_00749	2	P29803 Q15120	PDHA2 PDK3
HuMAP2_00750	4	P16383 Q96DB2	GCFC2 HDAC11
HuMAP2_00751	5	Q969Z0 Q8TCS8 Q9P0K9 Q6P1N9	TBRG4 PNPT1 FRRS1L TATDN1
HuMAP2_00752	5	Q96A72 O15234 O00422 Q6IQ49 Q9Y3X0 P30414 P61326 Q9Y5S9 Q9UNN5 Q7RTS1 Q9BRP8	MAGOHB CASC3 SAP18 SDE2 CCDC9 NKTR MAGOH RBM8A FAF1 BHLHA15 PYM1
HuMAP2_00753	5	P08637 A3KMH1 O14730 Q03405 Q16706	FCGR3A VWA8 RIOK3 PLAUR MAN2A1
HuMAP2_00754	5	Q9NRF2 Q969S3 P17861 Q68D86 Q6ZV73 Q9UBP9	SH2B1 ZNF622 XBP1 CCDC102B FGD6 GULP1
HuMAP2_00755	4	Q8N118 Q13136 P35240	CYP4X1 PPFIA1 NF2
HuMAP2_00756	4	Q96GV9 Q8N9N7	C5orf30 LRRC57
HuMAP2_00757	5	P01903 P01912 Q30154 P06340	HLA-DRA HLA-DRB1 HLA-DRB5 HLA-DOA
HuMAP2_00758	3	P53992 Q15437 Q15436 O95487 O95486 O94855	SEC24C SEC23B SEC23A SEC24B SEC24A SEC24D
HuMAP2_00759	4	P49354 Q9Y3R0 P49356	FNTA GRIP1 FNTB
HuMAP2_00760	2	O00273 O76075 Q9UJ04	DFFA DFFB TSPYL4
HuMAP2_00761	5	Q6ZN30 Q9Y2Y9 Q96SL8 Q8WYQ3 Q99933	BNC2 KLF13 FIZ1 CHCHD10 CHCHD2P9 BAG1
HuMAP2_00762	2	Q9NX24 Q9ULW6 P22087 O43818 Q96RS0	NHP2 NAP1L2 FBL RRP9 TGS1
HuMAP2_00763	5	P53367 P53365	ARFIP1 ARFIP2
HuMAP2_00764	2	O75879 Q9H0R6 O43716	GATB QRSL1 GATC
HuMAP2_00765	5	Q6UWV2 Q14126 Q14254 Q9BSE2 P80723 Q8N0V5 Q8WW22 O75955 Q8NFJ5 P78371	MPZL3 DSG2 FLOT2 TMEM79 BASP1 GCNT2 DNAJA4 FLOT1 GPRC5A CCT2
HuMAP2_00766	4	O15155 P54920	BET1 NAPA
HuMAP2_00767	3	Q9Y605 Q86YC2 Q7Z589 Q96QT6 Q9UBU8	MRFAP1 PALB2 EMSY PHF12 MORF4L1
HuMAP2_00768	2	Q9NRY2 Q9BQ15	INIP NABP2
HuMAP2_00769	5	Q7Z6K5 Q9BTV5	ARPIN FSD1
HuMAP2_00770	5	O00625 Q86US8 Q2NKX9 Q9Y223 P59045	PIR SMG6 C2orf68 GNE NLRP11
HuMAP2_00771	5	Q9Y4J8 Q13425 O60941 Q13424 Q13884 P43657 Q9NY99 Q496Y0 P11532 P46939 Q9UBT7 Q9BWT3	DTNA SNTB2 DTNB SNTA1 SNTB1 LPAR6 SNTG2 LONRF3 DMD UTRN CTNNAL1 PAPOLG
HuMAP2_00772	3	P21281 P61421	ATP6V1B2 ATP6V0D1
HuMAP2_00773	4	Q9UBQ0 Q9NX08 Q9Y6G5 Q7Z4G1 O14972 Q8N668 Q7Z3J2 Q9H0A8 Q86VX2 Q8TCE6 Q9GZQ3 Q9P000 Q9UBI1 O60826 Q86X83 Q567U6	VPS29 COMMD8 COMMD10 COMMD6 VPS26C COMMD1 VPS35L COMMD4 COMMD7 DENND10 COMMD5 COMMD9 COMMD3 CCDC22 COMMD2 CCDC93
HuMAP2_00774	5	Q6P587 P23786	FAHD1 CPT2
HuMAP2_00775	5	Q6NUS8 Q15004 P12004	UGT3A1 PCLAF PCNA
HuMAP2_00776	2	Q15942 Q8IX12	ZYX CCAR1
HuMAP2_00777	5	Q92889 P23025	ERCC4 XPA
HuMAP2_00778	4	Q9ULJ3 Q969K4	ZBTB21 ABTB1
HuMAP2_00779	5	P35609 P67936	ACTN2 TPM4
HuMAP2_00780	3	P00813 Q16822 P35558	ADA PCK2 PCK1
HuMAP2_00781	3	P04040 Q8WUM4 P36871 Q9UJ68 Q99798	CAT PDCD6IP PGM1 MSRA ACO2
HuMAP2_00782	4	Q8WVN6 P09564	SECTM1 CD7
HuMAP2_00783	5	Q96EM0 Q155Q3 Q9C029 Q9H7U1 Q9UPS8 Q9GZM8 P43034 Q9C0I3 Q8WUT9 Q9NRI5 P49189 Q9NXR1 P46939	L3HYPDH DIXDC1 TRIM7 CCSER2 ANKRD26 NDEL1 PAFAH1B1 CCSER1 SLC25A43 DISC1 ALDH9A1 NDE1 UTRN
HuMAP2_00784	3	O00192 P55286 P55287	ARVCF CDH8 CDH11
HuMAP2_00785	3	Q9H8K7 Q5JSL3	PAAT DOCK11
HuMAP2_00786	4	P22304 Q6P9A2 O94952	IDS GALNT18 FBXO21
HuMAP2_00787	2	Q08257 P00505 Q99798 P36871	CRYZ GOT2 ACO2 PGM1
HuMAP2_00788	4	Q9NW68 Q96PL5	BSDC1 ERMAP
HuMAP2_00789	5	O60828 O75554 Q9GZP4 Q13123	PQBP1 WBP4 PITHD1 IK
HuMAP2_00790	5	Q01415 Q96C23 P13987	GALK2 GALM CD59
HuMAP2_00791	1	Q9H0H5 Q02241	RACGAP1 KIF23
HuMAP2_00792	4	Q9UL15 Q9Y6D9	BAG5 MAD1L1
HuMAP2_00793	2	Q9Y244 P25788 Q8TAA3 P49721 P28062 O14818 P28072 Q99436 P25789 P20618 P60900 P28066 Q14997 P25787 P25786	POMP PSMA3 PSMA8 PSMB2 PSMB8 PSMA7 PSMB6 PSMB7 PSMA4 PSMB1 PSMA6 PSMA5 PSME4 PSMA2 PSMA1
HuMAP2_00794	4	Q96DT6 P08263 P09210 Q7RTV2 O15217 Q16772	ATG4C GSTA1 GSTA2 GSTA5 GSTA4 GSTA3
HuMAP2_00795	1	O00506 Q9Y6E0	STK25 STK24
HuMAP2_00796	4	Q6ZRV2 Q5T7W0 P48729 A6ND36 Q9UJF2	FAM83H ZNF618 CSNK1A1 FAM83G RASAL2
HuMAP2_00797	2	Q9BR77 Q96DN5	CCDC77 TBC1D31
HuMAP2_00798	2	Q1KMD3 Q14974 Q9BXS6	HNRNPUL2 KPNB1 NUSAP1
HuMAP2_00799	4	O00624 Q9Y2Q0	SLC17A2 ATP8A1
HuMAP2_00800	4	P49761 Q9UKJ3 Q8WXF0 Q13427 O00507	CLK3 GPATCH8 SRSF12 PPIG USP9Y
HuMAP2_00801	4	Q8N165 Q8TDR2 Q05D32 Q7L3B6 Q8IYL3	PDIK1L STK35 CTDSPL2 CDC37L1 C1orf174
HuMAP2_00802	3	Q92800 Q9Y483 Q15022 A6NHQ4	EZH1 MTF2 SUZ12 EPOP
HuMAP2_00803	4	A0FGR8 Q7KZN9	ESYT2 COX15
HuMAP2_00804	5	Q14008 O95359 Q9P270	CKAP5 TACC2 SLAIN2
HuMAP2_00805	4	Q96PY6 Q96NG3 O43822 Q5T2S8	NEK1 TTC25 CFAP410 ARMC4
HuMAP2_00806	4	Q13137 Q9NVV4	CALCOCO2 MTPAP
HuMAP2_00807	5	Q92896 Q8TCT7 O95427 Q9H0Q3 Q9NZJ7 Q96I36 Q8TAD4 Q6NXT4	GLG1 SPPL2B PIGN FXYD6 MTCH1 COX14 SLC30A5 SLC30A6
HuMAP2_00808	2	O60939 Q63HN8	SCN2B RNF213
HuMAP2_00809	5	Q96HY6 O94874 Q96JB5 Q9NPH2 P09486	DDRGK1 UFL1 CDK5RAP3 ISYNA1 SPARC
HuMAP2_00810	5	Q5TCX8 Q96S38 Q8TDQ0 P41732 O60346 Q14689 Q8IWF6	MAP3K21 RPS6KC1 HAVCR2 TSPAN7 PHLPP1 DIP2A DENND6A
HuMAP2_00811	5	Q9P1T7 Q7L4E1 Q9H892 O43156 P01730 Q8N7X8	MDFIC MIGA2 TTC12 TTI1 CD4 SIGLECL1
HuMAP2_00812	4	Q05195 P61244	MXD1 MAX
HuMAP2_00813	4	Q96ER3 Q9C0E2	SAAL1 XPO4
HuMAP2_00814	5	P07602 P09211	PSAP GSTP1
HuMAP2_00815	5	O75934 Q9BZL1 O60524	BCAS2 UBL5 NEMF
HuMAP2_00816	3	Q96DZ1 Q9UBV2	ERLEC1 SEL1L
HuMAP2_00817	4	Q8TDI8 Q8IWA4 O95140	TMC1 MFN1 MFN2
HuMAP2_00818	5	A6NHR9 Q5T3J3 P01222	SMCHD1 LRIF1 TSHB
HuMAP2_00819	4	Q9C0D5 Q32MK0 P53778 O15264	TANC1 MYLK3 MAPK12 MAPK13
HuMAP2_00820	4	Q9Y3E2 O76003 Q92783 P98160 O14964 O75886	BOLA1 GLRX3 STAM HSPG2 HGS STAM2
HuMAP2_00821	4	Q15418 P12931 P06241	RPS6KA1 SRC FYN
HuMAP2_00822	4	Q4VC05 P51531 P51532 Q12824 Q92922 Q8TAQ2 Q96GM5 Q92925 Q6STE5 Q92769 O94805 Q92784 O96019 Q8NFD5 Q68CP9 Q15532 O75177 P07910 Q9NPI1 Q8WUZ0 Q9BQE9 Q92782 Q8WUB8 Q6AI39 Q86U86 Q9NZM4 O14497 Q9H8M2 Q92785 Q969G3	BCL7A SMARCA2 SMARCA4 SMARCB1 SMARCC1 SMARCC2 SMARCD1 SMARCD2 SMARCD3 HDAC2 ACTL6B DPF3 ACTL6A ARID1B ARID2 SS18 SS18L1 HNRNPC BRD7 BCL7C BCL7B DPF1 PHF10 BICRAL PBRM1 BICRA ARID1A BRD9 DPF2 SMARCE1
HuMAP2_00823	3	P37837 P30084	TALDO1 ECHS1
HuMAP2_00824	2	P08123 Q7Z624	COL1A2 CAMKMT
HuMAP2_00825	2	P49916 P18887 Q9NUW8 Q96T60 P06746	LIG3 XRCC1 TDP1 PNKP POLB
HuMAP2_00826	4	P55061 Q9NY25 Q06055 Q5ZPR3	TMBIM6 CLEC5A ATP5MC2 CD276
HuMAP2_00827	2	Q969Z0 Q9P0K9	TBRG4 FRRS1L
HuMAP2_00828	5	Q9BQI6 Q96SB8 Q8IX21 Q8NDZ2 Q8N140 Q8IY18 Q96MG7 Q9NXX6 Q8WV22 Q96MF7	SLF1 SMC6 SLF2 SIMC1 EID3 SMC5 NSMCE3 NSMCE4A NSMCE1 NSMCE2
HuMAP2_00829	5	Q9Y5X1 P50570 P47224 Q05193 Q9UQ16 Q6XZF7	SNX9 DNM2 RABIF DNM1 DNM3 DNMBP
HuMAP2_00830	2	Q8NB78 Q76L83 Q96DN6	KDM1B ASXL2 MBD6
HuMAP2_00831	5	Q9C0B5 Q2TAP0	ZDHHC5 GOLGA7B
HuMAP2_00832	4	P04271 P25815	S100B S100P
HuMAP2_00833	1	Q8WWA0 Q8WWU7	ITLN1 ITLN2
HuMAP2_00834	4	Q9BYF1 Q8WTP8 Q13510 Q13685	ACE2 AEN ASAH1 AAMP
HuMAP2_00835	4	Q9H341 Q96NT1 Q8WVD3	OR51M1 NAP1L5 RNF138
HuMAP2_00836	4	A5YM69 Q12774 Q99439 P13716	ARHGEF35 ARHGEF5 CNN2 ALAD
HuMAP2_00837	2	Q9UNK0 O95721 O95249 O15400 P63027	STX8 SNAP29 GOSR1 STX7 VAMP2
HuMAP2_00838	5	Q96D71 Q6NSJ2 Q8NCY6 P12755 Q8NFH8 Q15311	REPS1 PHLDB3 MSANTD4 SKI REPS2 RALBP1
HuMAP2_00839	2	Q9GZS1 O95602 Q9H9Y6 Q3B726 O15446	POLR1E POLR1A POLR1B TWISTNB CD3EAP
HuMAP2_00840	2	Q9Y2H6 Q53EP0 Q96IP4	FNDC3A FNDC3B TENT5A
HuMAP2_00841	5	Q9UKR5 Q99624 Q3SXM5 Q9NY72 Q13395 Q5TF21 O60683	ERG28 SLC38A3 HSDL1 SCN3B TARBP1 SOGA3 PEX10
HuMAP2_00842	4	Q8N961 Q53T59	ABTB2 HS1BP3
HuMAP2_00843	4	Q8NCW5 Q9P2T1 Q12931 Q9NRR5 Q4G176 Q15067 Q9BRA2 P11586 O75874 P36959 O95363 Q6UB35 Q8NDH3 P48735	NAXE GMPR2 TRAP1 UBQLN4 ACSF3 ACOX1 TXNDC17 MTHFD1 IDH1 GMPR FARS2 MTHFD1L NPEPL1 IDH2
HuMAP2_00844	4	Q13231 P43353 Q6P4I2	CHIT1 ALDH3B1 ALDH3B2 WDR73
HuMAP2_00845	2	Q08170 Q13247 Q13243	SRSF4 SRSF6 SRSF5
HuMAP2_00846	4	P57071 P62888 Q7Z2W4 Q8NB50	PRDM15 RPL30 ZC3HAV1 ZFP62
HuMAP2_00847	4	Q969X5 Q9BQE4 Q9Y2U9 Q86YD1	ERGIC1 SELENOS KLHDC2 PTOV1
HuMAP2_00848	2	Q96BN6 Q96NH3	FAM149B1 TBC1D32
HuMAP2_00849	3	P38606 Q9UI12	ATP6V1A ATP6V1H
HuMAP2_00850	4	P61457 P62633 Q9BRZ2 Q9BQC3	PCBD1 CNBP TRIM56 DPH2
HuMAP2_00851	5	Q9H0U3 Q8TCJ2	MAGT1 STT3B
HuMAP2_00852	1	Q9HCE7 Q9HAU4	SMURF1 SMURF2
HuMAP2_00853	4	Q96GY3 Q52LA3 Q5TKA1 Q6MZP7 P10244 P10243	LIN37 LIN52 LIN9 LIN54 MYBL2 MYBL1
HuMAP2_00854	5	Q9NZ43 Q8WU76 Q13190 Q6NUQ1 O15155 Q12981 A2RRP1 Q9UFG5 Q9P2W9 O43264 Q8WV48 O75396 Q8WVM8	USE1 SCFD2 STX5 RINT1 BET1 BNIP1 NBAS C19orf25 STX18 ZW10 CCDC107 SEC22B SCFD1
HuMAP2_00855	4	Q5T0F9 Q9UPU5 P51813	CC2D1B USP24 BMX
HuMAP2_00856	5	Q8NE22 O60763 Q9H2G9 Q8TAD4 Q9Y6L6 Q6NXT4	SETD9 USO1 BLZF1 SLC30A5 SLCO1B1 SLC30A6
HuMAP2_00857	3	O00506 Q9P289 Q9BUL8 Q9Y6E0 Q8IY42	STK25 STK26 PDCD10 STK24 C4orf19
HuMAP2_00858	1	Q9NSC5 Q9NSB8 Q86YM7	HOMER3 HOMER2 HOMER1
HuMAP2_00859	2	P17706 P20908	PTPN2 COL5A1
HuMAP2_00860	2	Q8IXZ2 Q9H361	ZC3H3 PABPC3
HuMAP2_00861	2	Q15475 O95677 Q99502	SIX1 EYA4 EYA1
HuMAP2_00862	5	Q8IYI6 Q96A65 O00471 Q96KP1 P27930 Q9UPT5 O60645 Q9Y2D4 Q8TAG9	EXOC8 EXOC4 EXOC5 EXOC2 IL1R2 EXOC7 EXOC3 EXOC6B EXOC6
HuMAP2_00863	2	Q7Z494 Q9Y5W9	NPHP3 SNX11
HuMAP2_00864	4	Q9UFC0 O43913 Q92834 Q9Y5N6 Q9UBD5 Q13416	LRWD1 ORC5 RPGR ORC6 ORC3 ORC2
HuMAP2_00865	3	O96018 Q12986	APBA3 NFX1
HuMAP2_00866	3	Q86V97 Q13618 Q7Z5Y7 Q9P2K6 Q9P2G9	KBTBD6 CUL3 KCTD20 KLHL42 KLHL8
HuMAP2_00867	4	Q9UQN3 O43633	CHMP2B CHMP2A
HuMAP2_00868	2	P62308 P14678	SNRPG SNRPB
HuMAP2_00869	4	Q9Y2T3 Q13867 Q96JD6 P30566 Q9H0N5 P06132 P09417	GDA BLMH AKR1E2 ADSL PCBD2 UROD QDPR
HuMAP2_00870	5	Q4VXU2 Q9H074 Q659C4 Q9BPZ3 Q9NUD5	PABPC1L PAIP1 LARP1B PAIP2 ZCCHC3
HuMAP2_00871	5	Q9BZF3 Q96SU4 Q9BXB5 Q9BXB4 Q7L4E1 Q16281 Q9H089 Q9NZN5 Q5T8D3 Q9BXW6 Q8N9B5 Q9H3E2 Q6ULP2 Q96TC7 Q9H4L5 O00562 P22059 Q969R2 A6ND36 Q15772 Q9P0L0 Q9UKA4 O75410 O95292 Q5VTQ0 Q8NC06 Q9NVV0 Q9BZ71 Q8TEY7 Q96LZ7 Q9H1P3 O15069 Q9BZ72	OSBPL6 OSBPL9 OSBPL10 OSBPL11 MIGA2 CNGA3 LSG1 ARHGEF12 ACBD5 OSBPL1A JMY SNX25 AFTPH RMDN3 OSBPL3 PITPNM1 OSBP OSBP2 FAM83G SPEG VAPA AKAP11 TACC1 VAPB TTC39B ACBD4 TMEM38B PITPNM3 USP33 RMDN2 OSBPL2 NACAD PITPNM2
HuMAP2_00872	2	Q96C01 Q99801	FAM136A NKX3-1
HuMAP2_00873	4	Q9UHD1 P60763 P15153 P30043 P52943 P63000	CHORDC1 RAC3 RAC2 BLVRB CRIP2 RAC1
HuMAP2_00874	4	Q9BVC3 P35250 P40938 P35251 P35249 P40937 Q96QE3 O75943 P0CG13	DSCC1 RFC2 RFC3 RFC1 RFC4 RFC5 ATAD5 RAD17 CHTF8
HuMAP2_00875	4	Q9Y2K7 P63208 Q9NUQ8 Q13616 Q9H469 Q9Y3I1	KDM2A SKP1 ABCF3 CUL1 FBXL15 FBXO7
HuMAP2_00876	4	P26583 P09429 P23497	HMGB2 HMGB1P1 HMGB1 SP100
HuMAP2_00877	4	Q9ULQ1 Q8WVE6	TPCN1 TMEM171
HuMAP2_00878	3	Q9HC52 P35227 Q96GD3 O00257 P78364 Q14781 P35226	CBX8 PCGF2 SCMH1 CBX4 PHC1 CBX2 BMI1
HuMAP2_00879	2	Q9Y3B1 Q9Y255 O43715	PRELID3B PRELID1 TRIAP1
HuMAP2_00880	4	Q14919 P07910	DRAP1 HNRNPC
HuMAP2_00881	4	Q86SZ2 Q9Y5R8 Q8IUR0 P0DI82 Q7Z392 Q8WVR3 Q9Y296 Q8WVT3 O43617 Q9UL33 Q9BZR8 Q96Q05 P48553 A5PLN9 Q9Y2L5 O75865	TRAPPC6B TRAPPC1 TRAPPC5 TRAPPC2B TRAPPC11 MAP11 TRAPPC4 TRAPPC12 TRAPPC3 TRAPPC2L BCL2L14 TRAPPC9 TRAPPC10 TRAPPC13 TRAPPC8 TRAPPC6A
HuMAP2_00882	5	Q04828 P42330 P52895 P17516	AKR1C1 AKR1C3 AKR1C2 AKR1C4
HuMAP2_00883	4	Q9H7E2 Q06787	TDRD3 FMR1
HuMAP2_00884	2	P00492 Q9NRG1	HPRT1 PRTFDC1
HuMAP2_00885	3	Q96RU2 Q86VU5	USP28 COMTD1
HuMAP2_00886	2	Q5VUJ9 Q9H0B3	EFCAB2 IQCN
HuMAP2_00887	4	Q8N8I0 Q9C0H5 Q96JH7 Q6P9H4 Q9BYL1	SAMD12 ARHGAP39 VCPIP1 CNKSR3 SAMD10
HuMAP2_00888	5	Q9BWD3 O95751 Q93008 Q17RB0 O00410 Q86TG7 A6ZKI3 Q9BT78 P78563	RTL8A LDOC1 USP9X RTL8B IPO5 PEG10 RTL8C COPS4 ADARB1
HuMAP2_00889	2	Q96HR9 O15127 Q00765	REEP6 SCAMP2 REEP5
HuMAP2_00890	4	Q13426 P49419	XRCC4 ALDH7A1
HuMAP2_00891	2	P11912 Q9Y3B3	CD79A TMED7
HuMAP2_00892	5	Q8TCT0 Q8WUA7	CERK TBC1D22A
HuMAP2_00893	5	P11216 Q9H0P0 P15374 Q5TDH0 O14964	PYGB NT5C3A UCHL3 DDI2 HGS
HuMAP2_00894	5	Q53RD9 Q658P3 Q9NWR8 Q12797 Q96A26 Q8NE86	FBLN7 STEAP3 MCUB ASPH FAM162A MCU
HuMAP2_00895	2	O43865 Q96HN2	AHCYL1 AHCYL2
HuMAP2_00896	4	Q9BQ39 Q8TDD1 Q9UGY1	DDX50 DDX54 NOL12
HuMAP2_00897	2	Q9Y2L8 Q6R2W3 Q9UNY5 Q9Y5A6	ZKSCAN5 ZBED9 ZNF232 ZSCAN21
HuMAP2_00898	2	Q16864 Q8NEY4 P15313 O95670 O75348 P36543	ATP6V1F ATP6V1C2 ATP6V1B1 ATP6V1G2 ATP6V1G1 ATP6V1E1
HuMAP2_00899	5	Q9NY35 P33908 O60476 Q9C0B5 P00156 Q9ULC8 Q7Z5G4 Q8IYS2 Q2TAP0	CLDND1 MAN1A1 MAN1A2 ZDHHC5 MT-CYB ZDHHC8 GOLGA7 KIAA2013 GOLGA7B
HuMAP2_00900	4	Q9BYE7 Q06587 Q9BSM1 Q8IY57 Q6W2J9 Q8NHM5 Q8N488 Q99496 Q86SE9 Q9HAH7 P35226 Q5H9F3	PCGF6 RING1 PCGF1 YAF2 BCOR KDM2B RYBP RNF2 PCGF5 FBRS BMI1 BCORL1
HuMAP2_00901	1	Q14566 P49736 P33991	MCM6 MCM2 MCM4
HuMAP2_00902	5	Q9Y2K5 Q9HBD1 P48634 Q92904 Q5TC82	R3HDM2 RC3H2 PRRC2A DAZL RC3H1
HuMAP2_00903	5	Q15527 Q8IUF8 Q49AR2 P11387 Q96PK6 P62913	SURF2 RIOX2 C5orf22 TOP1 RBM14 RPL11
HuMAP2_00904	4	P09681 Q8N3G9 P36406 Q8N427	GIP TMEM130 TRIM23 NME8
HuMAP2_00905	2	Q13201 P12259	MMRN1 F5
HuMAP2_00906	5	Q8N5M9 Q8TCJ2 P61619 Q9UGP8 P39656 Q9H0U3	JAGN1 STT3B SEC61A1 SEC63 DDOST MAGT1
HuMAP2_00907	4	Q9BSJ8 Q9Y6I9 Q5VV42 Q9HCU5 Q86Y07	ESYT1 TEX264 CDKAL1 PREB VRK2
HuMAP2_00908	5	Q6ZMJ2 Q96PM5 Q9HAU0 Q9NU53 P08476 P26012 O60507 Q8IXM6 Q9Y278 P48645	SCARA5 RCHY1 PLEKHA5 GINM1 INHBA ITGB8 TPST1 NRM HS3ST2 NMU
HuMAP2_00909	4	P07093 P00749	SERPINE2 PLAU
HuMAP2_00910	5	Q2VY69 Q9UK13 Q9UK10	ZNF284 ZNF221 ZNF225
HuMAP2_00911	3	Q9NR28 P98170	DIABLO XIAP
HuMAP2_00912	2	Q9Y6G5 Q7Z4G1 O14972 Q7Z3J2 Q9H0A8 Q86VX2 Q8TCE6 Q9GZQ3 Q9P000 Q9UBI1 O60826 Q86X83	COMMD10 COMMD6 VPS26C VPS35L COMMD4 COMMD7 DENND10 COMMD5 COMMD9 COMMD3 CCDC22 COMMD2
HuMAP2_00913	4	Q9UH17 O60812 Q12926 Q14576 Q96MU7	APOBEC3B HNRNPCL1 ELAVL2 ELAVL3 YTHDC1
HuMAP2_00914	4	P02814 Q96F24 P07902 Q8WUN7 Q5TF21	SMR3B NRBF2 GALT UBTD2 SOGA3
HuMAP2_00915	5	O95456 O14562	PSMG1 UBFD1
HuMAP2_00916	4	O43768 Q9Y696	ENSA CLIC4
HuMAP2_00917	5	P03915 O43676 O43674 O43736	MT-ND5 NDUFB3 NDUFB5 ITM2A
HuMAP2_00918	5	Q8NEP7 P16278	KLHDC9 GLB1
HuMAP2_00919	4	P25325 P14550 P09525	MPST AKR1A1 ANXA4
HuMAP2_00920	5	Q7Z4L5 Q96B36 O00294 Q06187 O75386 P50607 Q6NXT1 Q96S90 P85037	TTC21B AKT1S1 TULP1 BTK TULP3 TUB ANKRD54 LYSMD1 FOXK1
HuMAP2_00921	4	O75369 P80723	FLNB BASP1
HuMAP2_00922	5	Q9HC35 O00423	EML4 EML1
HuMAP2_00923	4	Q8IUI8 Q6UWR7 Q6RW13 Q9NSV4 O15126	CRLF3 ENPP6 AGTRAP DIAPH3 SCAMP1
HuMAP2_00924	4	Q92572 O14617 Q9Y2T2 Q3YEC7 Q9H6Y7 Q92838 O00203 P53677 Q13367	AP3S1 AP3D1 AP3M1 RABL6 RNF167 EDA AP3B1 AP3M2 AP3B2
HuMAP2_00925	5	Q9NZC9 Q6NXE6 O43819 Q9H1A3	SMARCAL1 ARMC6 SCO2 METTL9
HuMAP2_00926	2	P49792 P18754 Q99666 P63279 P46060	RANBP2 RCC1 RGPD5 UBE2I RANGAP1
HuMAP2_00927	3	Q9NXG2 Q07666 O60506 P09651 Q9HCE1 Q92900	THUMPD1 KHDRBS1 SYNCRIP HNRNPA1 MOV10 UPF1
HuMAP2_00928	4	O94880 O95302 Q7Z5J4 Q9UGU0	PHF14 FKBP9 RAI1 TCF20
HuMAP2_00929	5	Q4VC05 P51531 P51532 Q12824 Q92922 Q8WWL2 Q8TAQ2 Q96GM5 Q92925 Q6STE5 Q969G3 O94805 Q92784 O96019 O95983 Q8NFD5 Q68CP9 P0CG39 O75376 Q969V6 Q15532 O75177 Q14919 Q9NPI1 Q8WUZ0 Q9BQE9 Q92782 Q8WUB8 Q6AI39 Q86U86 Q08AE8 Q9NZM4 O75167 O14497 Q9H8M2 Q9P2D1 P0C869 Q9BZK7 Q92785	BCL7A SMARCA2 SMARCA4 SMARCB1 SMARCC1 SPIRE2 SMARCC2 SMARCD1 SMARCD2 SMARCD3 SMARCE1 ACTL6B DPF3 ACTL6A MBD3 ARID1B ARID2 POTEJ NCOR1 MRTFA SS18 SS18L1 DRAP1 BRD7 BCL7C BCL7B DPF1 PHF10 BICRAL PBRM1 SPIRE1 BICRA PHACTR2 ARID1A BRD9 CHD7 PLA2G4B TBL1XR1 DPF2
HuMAP2_00930	5	P34925 Q68D85	RYK NCR3LG1
HuMAP2_00931	4	Q13183 Q8WWF5 P07288 P62987 P49770	SLC13A2 ZNRF4 KLK3 UBA52 EIF2B2
HuMAP2_00932	5	P22392 O00746 Q13232 P22392 Q9H4I3	NME2P1 NME2 NME4 NME3 NME2 TRABD
HuMAP2_00933	1	Q08043 O00151	ACTN3 PDLIM1
HuMAP2_00934	5	Q12934 Q13515 Q96MC5 Q86X02	BFSP1 BFSP2 BMERB1 CDR2L
HuMAP2_00935	4	Q99828 Q7Z402	CIB1 TMC7
HuMAP2_00936	3	Q9HAU0 Q96PM5 Q9NU53	PLEKHA5 RCHY1 GINM1
HuMAP2_00937	5	Q5T764 Q15751 Q8IXS2	IFIT1B HERC1 CCDC65
HuMAP2_00938	2	Q8TDB6 Q8IXQ6	DTX3L PARP9
HuMAP2_00939	2	Q86YN1 P34741 P32249	DOLPP1 SDC2 GPR183
HuMAP2_00940	4	O15015 Q6ZN30 O14836 Q8WYQ3 Q8NAF0 Q5T8P6	ZNF646 BNC2 TNFRSF13B CHCHD10 ZNF579 RBM26
HuMAP2_00941	4	P51606 P98160 Q9GZM7	RENBP HSPG2 TINAGL1
HuMAP2_00942	3	Q86YV9 Q969F9	HPS6 HPS3
HuMAP2_00943	5	Q9UFW8 Q6IN84 Q8IWV7	CGGBP1 MRM1 UBR1
HuMAP2_00944	5	Q9BYC5 Q92581 Q96T83	FUT8 SLC9A6 SLC9A7
HuMAP2_00945	2	P42766 P08708	RPL35 RPS17
HuMAP2_00946	5	Q9UGM6 Q86TI2 P42224 P52630 Q7Z698 Q00978	WARS2 DPP9 STAT1 STAT2 SPRED2 IRF9
HuMAP2_00947	2	Q00341 Q92900	HDLBP UPF1
HuMAP2_00948	4	Q9H000 Q9H0J9 Q4VXU2 Q9H074 O14979 Q9NUD5	MKRN2 PARP12 PABPC1L PAIP1 HNRNPDL ZCCHC3
HuMAP2_00949	2	P10619 P16278	CTSA GLB1
HuMAP2_00950	4	Q8N6M0 Q5JSL3 Q0VDF9 Q8NET5 Q9ULC4 O43583	OTUD6B DOCK11 HSPA14 NFAM1 MCTS1 DENR
HuMAP2_00951	2	Q68D86 P17861	CCDC102B XBP1
HuMAP2_00952	5	P61018 P42126 Q8WUD1 Q15366 P61106 Q9H4Z3 Q6NXP2 P61019	RAB4B ECI1 RAB2B PCBP2 RAB14 PCIF1 FAM71F2 RAB2A
HuMAP2_00953	5	Q9UIV8 Q9NW68 O14815 Q96PL5 Q01973	SERPINB13 BSDC1 CAPN9 ERMAP ROR1
HuMAP2_00954	5	Q92508 Q6UW02	PIEZO1 CYP20A1
HuMAP2_00955	4	Q9Y2T3 P09417	GDA QDPR
HuMAP2_00956	2	Q16853 O75106	AOC3 AOC2
HuMAP2_00957	4	Q8IWX8 O15042	CHERP U2SURP
HuMAP2_00958	2	O43426 Q9Y5X1	SYNJ1 SNX9
HuMAP2_00959	5	Q9UBN7 Q92539 Q9BQK8 Q14693	HDAC6 LPIN2 LPIN3 LPIN1
HuMAP2_00960	4	Q13438 Q86WA8 Q13185 P14625 Q14697	OS9 LONP2 CBX3 HSP90B1 GANAB
HuMAP2_00961	2	O14715 P43487 A6NKT7 P18754 Q99666 P63165	RGPD8 RANBP1 RGPD3 RCC1 RGPD5 SUMO1
HuMAP2_00962	2	P53675 O95630	CLTCL1 STAMBP
HuMAP2_00963	2	O95251 Q6IE81	KAT7 JADE1
HuMAP2_00964	5	Q8NFZ4 Q86UT6 Q8N0W4 Q8N2Q7 Q8NFZ3 Q9NZ94	NLGN2 NLRX1 NLGN4X NLGN1 NLGN4Y NLGN3
HuMAP2_00965	5	Q7Z2Z2 Q52LJ0 O15169 Q9Y224	EFL1 FAM98B AXIN1 RTRAF
HuMAP2_00966	4	Q03519 Q03518	TAP2 TAP1
HuMAP2_00967	4	P30622 O75677 O75679 Q5VWQ8 Q9ULU8	CLIP1 RFPL1 RFPL3 DAB2IP CADPS
HuMAP2_00968	2	O60675 O14867 O15525 Q9Y5Q3 O75330	MAFK BACH1 MAFG MAFB HMMR
HuMAP2_00969	4	Q86WG5 Q13614	SBF2 MTMR2
HuMAP2_00970	3	Q8IUI8 Q6UWR7 Q6RW13 Q9NSV4	CRLF3 ENPP6 AGTRAP DIAPH3
HuMAP2_00971	3	Q8N1I0 Q8IZD9 Q96JJ3 Q92556	DOCK4 DOCK3 ELMO2 ELMO1
HuMAP2_00972	5	P35372 Q68DK2	OPRM1 ZFYVE26
HuMAP2_00973	4	P48067 O00322 Q9UP38	SLC6A9 UPK1A FZD1
HuMAP2_00974	3	Q96B97 Q8N3F8 Q14676 Q8IZC4 Q9ULH1	SH3KBP1 MICALL1 MDC1 RTKN2 ASAP1
HuMAP2_00975	5	Q13772 P02792	NCOA4 FTL
HuMAP2_00976	5	Q9UL18 O14980 Q9HCJ0 Q9HD45 Q9UKV8	AGO1 XPO1 TNRC6C TM9SF3 AGO2
HuMAP2_00977	2	Q7KZF4 Q08211	SND1 DHX9
HuMAP2_00978	4	Q6ZV73 O95714 Q96JN8 Q9UJU6	FGD6 HERC2 NEURL4 DBNL
HuMAP2_00979	2	Q9Y2M5 O75015	KLHL20 FCGR3B
HuMAP2_00980	4	Q9Y4K3 O43187	TRAF6 IRAK2
HuMAP2_00981	5	Q96F05 Q2TAA8 Q8WXW3 Q7Z3E2 Q9HCJ6	C11orf24 TSNAXIP1 PIBF1 CCDC186 VAT1L
HuMAP2_00982	1	Q02218 P36957	OGDH DLST
HuMAP2_00983	2	Q9NQC1 Q8WYH8 Q9UNL4	JADE2 ING5 ING4
HuMAP2_00984	3	Q14114 P30533	LRP8 LRPAP1
HuMAP2_00985	4	Q9NR21 Q5U5R9 Q96A37	PARP11 HECTD2 RNF166
HuMAP2_00986	5	Q9UIL1 Q9Y2I9 Q9NYK6 P0DPB3 Q86XA9 Q52MB2 Q96IZ0 Q9UHY8	SCOC TBC1D30 EURL SCHIP1 HEATR5A CCDC184 PAWR FEZ2
HuMAP2_00987	4	Q9Y6H3 Q9H4H8 O14867 O60675 Q9Y5Q3 O75330	ATP23 FAM83D BACH1 MAFK MAFB HMMR
HuMAP2_00988	3	P19338 Q9BYG3 P62424	NCL NIFK RPL7A
HuMAP2_00989	4	Q9BV29 Q6PD74 Q13510 Q96PC3	CCDC32 AAGAB ASAH1 AP1S3
HuMAP2_00990	4	Q9Y2L1 P22102	DIS3 GART
HuMAP2_00991	5	Q9ULK0 Q68CZ2 Q9H4E7 A6NI28	GRID1 TNS3 DEF6 ARHGAP42
HuMAP2_00992	2	P04066 Q7KZI7	FUCA1 MARK2
HuMAP2_00993	4	O95661 P55209	DIRAS3 NAP1L1
HuMAP2_00994	1	Q9NPD3 Q13868	EXOSC4 EXOSC2
HuMAP2_00995	5	Q96GX9 Q16719 O14908 P22033 O75390	APIP KYNU GIPC1 MMUT CS
HuMAP2_00996	5	P46098 Q6UWU4 Q8IZY2 Q04671	HTR3A C6orf89 ABCA7 OCA2
HuMAP2_00997	4	Q86VY9 Q9NYM9	TMEM200A BET1L
HuMAP2_00998	3	Q96D71 Q2M2I8	REPS1 AAK1
HuMAP2_00999	5	Q96E39 O95985 Q12926 Q14576 Q15717 Q8IX01 Q92804 O60812 Q9Y6M1 Q9UH17 Q92904 P10155 Q8TB72 Q15434 P78332	RBMXL1 TOP3B ELAVL2 ELAVL3 ELAVL1 SUGP2 TAF15 HNRNPCL1 IGF2BP2 APOBEC3B DAZL RO60 PUM2 RBMS2 RBM6
HuMAP2_01000	4	Q16363 P43121 P50895 Q8NEG5	LAMA4 MCAM BCAM ZSWIM2
HuMAP2_01001	2	Q96DX5 P12277	ASB9 CKB
HuMAP2_01002	5	Q9Y227 Q5VZM2 P53004 Q9UHG3	ENTPD4 RRAGB BLVRA PCYOX1
HuMAP2_01003	4	P20248 O95067 P33552 P14635 P24864 P06493 O75496 P46527 Q99640 Q08999 P61024 Q13309 P28749 Q9H211 P24941	CCNA2 CCNB2 CKS2 CCNB1 CCNE1 CDK1 GMNN CDKN1B PKMYT1 RBL2 CKS1B SKP2 RBL1 CDT1 CDK2
HuMAP2_01005	2	Q9NVZ3 Q96CW1 Q2M2I8 O94973	NECAP2 AP2M1 AAK1 AP2A2
HuMAP2_01006	5	Q86X02 Q8NB25 Q16623 Q504U0 Q01850 Q86W54	CDR2L FAM184A STX1A C4orf46 CDR2 SPATA24
HuMAP2_01007	4	P57740 Q5SRE5 Q96SK2 Q92621 Q8N1F7	NUP107 NUP188 TMEM209 NUP205 NUP93
HuMAP2_01008	2	Q5T1C6 P0CG29	THEM4 GSTT2
HuMAP2_01009	2	P07288 P62987	KLK3 UBA52
HuMAP2_01010	2	O95067 P14635 P33552 P06493 P61024	CCNB2 CCNB1 CKS2 CDK1 CKS1B
HuMAP2_01011	5	Q9NTZ6 O75914 Q8WVK2 Q96LW7 Q9BTD8 P46063	RBM12 PAK3 SNRNP27 CARD19 RBM42 RECQL
HuMAP2_01012	3	Q02224 Q8N4C6 A1L190	CENPE NIN SYCE3
HuMAP2_01013	4	Q6AZY7 Q5KU26 O43405	SCARA3 COLEC12 COCH
HuMAP2_01014	4	Q6ZN54 Q9BX84 Q8IZQ1	DEF8 TRPM6 WDFY3
HuMAP2_01015	5	Q8NC96 O60547 Q9NVZ3 Q86V21 P52943 Q9NRX4	NECAP1 GMDS NECAP2 AACS CRIP2 PHPT1
HuMAP2_01016	2	O60296 Q96LW7 Q9UPV9	TRAK2 CARD19 TRAK1
HuMAP2_01017	5	P54198 Q9Y294 Q8IWY9 P47902 Q8TEX9 Q9Y6J0 Q9NPG3 Q9NVP2 P68431 Q58A45 Q96HA7 Q9Y2V0 Q504Q3 Q6ZU65	HIRA ASF1A CDAN1 CDX1 IPO4 CABIN1 UBN1 ASF1B H3C1 PAN3 TONSL C15orf41 PAN2 UBN2
HuMAP2_01018	5	Q3ZAQ7 O75787 Q8N511 P48357 Q6UX71 P51797 P61421 Q13488 Q15904 Q8N8Y2 Q93050 P27449 Q96NT0 O43504 Q6IAA8 Q92543 Q8WV92 Q9Y487 Q96QD8	VMA21 ATP6AP2 TMEM199 LEPR PLXDC2 CLCN6 ATP6V0D1 TCIRG1 ATP6AP1 ATP6V0D2 ATP6V0A1 ATP6V0C CCDC115 LAMTOR5 LAMTOR1 SNX19 MITD1 ATP6V0A2 SLC38A2
HuMAP2_01019	5	Q9P021 Q3SY77 P24752 P26358	CRIPT UGT3A2 ACAT1 DNMT1
HuMAP2_01020	5	Q9NTM9 Q9Y303 P46926 Q8TDQ7	CUTC AMDHD2 GNPDA1 GNPDA2
HuMAP2_01021	2	O43809 Q16630 Q8N684	NUDT21 CPSF6 CPSF7
HuMAP2_01022	2	O75069 O15482 Q9ULS5 O94876	TMCC2 TEX28 TMCC3 TMCC1
HuMAP2_01023	2	Q9GZY0 Q9GZY0	NXF2 NXF2
HuMAP2_01024	5	O43805 Q96FJ2 Q86VQ0	SSNA1 DYNLL2 LCA5
HuMAP2_01025	4	Q4VC44 Q9UI43 Q8WVZ9 Q8TEW6 Q96QE5 Q86V97	FLYWCH1 MRM2 KBTBD7 DOK4 TEFM KBTBD6
HuMAP2_01026	2	Q96KS0 Q7Z7E8 Q9BXJ5	EGLN2 UBE2Q1 C1QTNF2
HuMAP2_01027	1	Q9UJX5 Q9UJX2 P30260 Q9H1A4 Q13042	ANAPC4 CDC23 CDC27 ANAPC1 CDC16
HuMAP2_01028	2	Q8IUZ0 Q6ZTW0 Q9H6J7	LRRC49 TPGS1 C11orf49
HuMAP2_01029	5	Q6Y288 P35442 P27918 Q8N6G6	B3GLCT THBS2 CFP ADAMTSL1
HuMAP2_01030	4	Q14444 Q53EL6	CAPRIN1 PDCD4
HuMAP2_01031	4	Q9Y5J6 P18509 Q96DH6 Q53H12	TIMM10B ADCYAP1 MSI2 AGK
HuMAP2_01032	4	Q01813 P17858	PFKP PFKL
HuMAP2_01033	5	Q9UHR6 Q8N2G8 Q96CW6 Q9Y312 Q56P03 O95905 Q9Y5U2 Q9UBB6	ZNHIT2 GHDC SLC7A6OS AAR2 EAPP ECD TSSC4 NCDN
HuMAP2_01034	3	O15305 Q92871	PMM2 PMM1
HuMAP2_01035	5	Q8IWV7 Q8N228 O75676 Q86XK2 Q9H1R3	UBR1 SCML4 RPS6KA4 FBXO11 MYLK2
HuMAP2_01036	5	Q13405 Q6P161 Q96EL3 Q9NVS2 Q7Z7H8 Q9NWU5 P09001 Q7Z2W9 Q13084 Q9NQ50 Q8IXM3 Q86TS9 Q9BYC9 Q9P0M9 Q8TCC3 Q9NRX2 Q96DV4 Q9BYD6 Q9H0U6 Q5T653 P52815 Q9Y3B7 Q9BYD3 Q9BYD2 Q9UBX3 Q9H9J2 Q9HD33 Q96GC5 Q7Z7F7 Q9NP92 Q9NYK5 Q9BZE1 Q14197 Q16540 Q9NX20 Q4U2R6 Q9BQC6 Q9BYD1 Q9BYC8 P49406 Q9BQ48 Q8TAE8 Q96EH3 Q9NZE8 Q6P1L8 Q8N983 Q9H2W6 Q9Y6G3 O75394 Q96A35 Q8N5N7 Q9P015	MRPL49 MRPL54 MRPL53 MRPS18A MRPL10 MRPL22 MRPL3 MRPL21 MRPL28 MRPL40 MRPL41 MRPL52 MRPL20 MRPL27 MRPL30 MRPL17 MRPL38 MRPL1 MRPL18 MRPL2 MRPL12 MRPL11 MRPL4 MRPL9 SLC25A10 MRPL44 MRPL45 MRPL47 MRPL48 MRPL55 MRPS30 MRPL39 MRPL37 MRPL58 MRPL23 MRPL16 MRPL51 MRPL57 MRPL13 MRPL32 MRPL19 MRPL34 GADD45GIP1 MALSU1 MRPL35 MRPL14 MRPL43 MRPL46 MRPL42 MRPL33 MRPL24 MRPL50 MRPL15
HuMAP2_01037	5	Q9NYY8 O95900 Q96E29 O75127 Q9NPE2 Q96GX9 Q9Y2Z4	FASTKD2 TRUB2 MTERF3 PTCD1 NGRN APIP YARS2
HuMAP2_01038	4	Q96C55 Q02446 Q8IV63 Q8NBS9 Q9H0E2	ZNF524 SP4 VRK3 TXNDC5 TOLLIP
HuMAP2_01039	4	Q9BU19 P52630	ZNF692 STAT2
HuMAP2_01040	4	Q1RMZ1 Q12980 O75140 Q5T011 Q8WTW4 O15062	BMT2 NPRL3 DEPDC5 SZT2 NPRL2 ZBTB5
HuMAP2_01041	2	P43363 Q92830 Q8WUB2 Q9P0K8 Q15596	MAGEA10 KAT2A FAM216A FOXJ2 NCOA2
HuMAP2_01042	4	Q9NSE4 Q06203	IARS2 PPAT
HuMAP2_01043	5	P02655 O75815 Q14511 P56945 P01350	APOC2 BCAR3 NEDD9 BCAR1 GAST
HuMAP2_01044	4	Q08257 Q9NR45 Q86W56 Q7Z4W1	CRYZ NANS PARG DCXR
HuMAP2_01045	3	Q9Y3E7 O95630	CHMP3 STAMBP
HuMAP2_01046	2	Q9H078 O00165	CLPB HAX1
HuMAP2_01047	2	Q8TDW5 Q8IYJ3 O00194 Q96C24 Q9HCH5	SYTL5 SYTL1 RAB27B SYTL4 SYTL2
HuMAP2_01048	5	Q04695 P13647 P02538	KRT17 KRT5 KRT6A
HuMAP2_01049	3	Q13098 Q9UNS2 Q92905 Q7L5N1 Q9H9Q2 Q96L50 Q99627 P61201 Q9BT78 Q9UBW8	GPS1 COPS3 COPS5 COPS6 COPS7B LRR1 COPS8 COPS2 COPS4 COPS7A
HuMAP2_01050	3	Q2NKJ3 Q86WV5 Q9H668	CTC1 TEN1 STN1
HuMAP2_01051	2	Q86TB9 Q9Y4Y9	PATL1 LSM5
HuMAP2_01052	5	Q9NQ94 Q8TBY0 A0AV96 P29558 Q9H6T0	A1CF RBM46 RBM47 RBMS1 ESRP2
HuMAP2_01053	1	Q8TEW0 Q8NHQ8	PARD3 RASSF8
HuMAP2_01054	3	P53992 P26440	SEC24C IVD
HuMAP2_01055	3	Q9NRY2 Q9BQ15 Q86VU5	INIP NABP2 COMTD1
HuMAP2_01056	4	Q96BS2 P62341 Q9H8X2 Q96N19	TESC SELENOT IPPK GPR137
HuMAP2_01057	3	P46087 Q9Y3B9 Q9Y2X3 Q9NVP1 Q9UKD2 Q9BZE4 O00541 O60832 O00567 Q8WTT2 Q9GZR7	NOP2 RRP15 NOP58 DDX18 MRTO4 GTPBP4 PES1 DKC1 NOP56 NOC3L DDX24
HuMAP2_01058	2	P11169 Q8TDB8	SLC2A3 SLC2A14
HuMAP2_01059	3	Q15287 Q9UKV3 Q9UQ35 Q9UKJ3	RNPS1 ACIN1 SRRM2 GPATCH8
HuMAP2_01060	4	Q4VC05 Q08AE8 P0CG39 Q8WWL2 Q969V6	BCL7A SPIRE1 POTEJ SPIRE2 MRTFA
HuMAP2_01061	5	Q99623 P35232 Q6NXT6 Q7Z5B4	PHB2 PHB TAPT1 RIC3
HuMAP2_01062	4	Q15696 Q6IEG0 Q8N8D1 Q16560 Q9UDW3 Q6PID6 Q96LT9 O75064	ZRSR2 SNRNP48 PDCD7 SNRNP35 ZMAT5 TTC33 RNPC3 DENND4B ZRSR2P1
HuMAP2_01063	4	Q9HC52 P35227 O95931 P78364 Q8IXK0 Q8NDX5 O00257	CBX8 PCGF2 CBX7 PHC1 PHC2 PHC3 CBX4
HuMAP2_01064	2	Q92930 P61006	RAB8B RAB8A
HuMAP2_01065	2	P21281 P61421 Q9Y5K8 P38606	ATP6V1B2 ATP6V0D1 ATP6V1D ATP6V1A
HuMAP2_01066	4	Q09161 O95801 Q9Y266 P42285 Q9UMQ6 P52298	NCBP1 TTC4 NUDC MTREX CAPN11 NCBP2
HuMAP2_01067	4	P24386 P26374 Q92696 Q13636 P51151	CHM CHML RABGGTA RAB31 RAB9A
HuMAP2_01068	5	Q8WZ79 Q9BQ31 Q9UBS9 Q8NE79 O43174 Q92953	DNASE2B KCNS3 SUCO BVES CYP26A1 KCNB2
HuMAP2_01069	4	Q86VI4 Q86UG4 Q9H6L5	LAPTM4B SLCO6A1 RETREG1
HuMAP2_01070	5	Q02750 P15056 P36507 Q15042 P01116 P10398 P04049 Q8IVT5	CIRBP-AS1 MAP2K1 BRAF MAP2K2 RAB3GAP1 KRAS ARAF RAF1 KSR1
HuMAP2_01071	4	Q9NWB6 Q9Y3T9 Q9Y4C8 Q8TDD1 Q9BYG3	ARGLU1 NOC2L RBM19 DDX54 NIFK
HuMAP2_01072	4	P30038 Q16798 Q9UJ68	ALDH4A1 ME3 MSRA
HuMAP2_01073	5	Q96DC7 Q8NB15 Q9Y253 Q9Y4Y9	TMCO6 ZNF511 POLH LSM5
HuMAP2_01074	5	P29218 Q9H4Y5 Q16706 Q9UBR2 P59045 Q9NRC6	IMPA1 GSTO2 MAN2A1 CTSZ NLRP11 SPTBN5
HuMAP2_01075	2	Q8NHS0 P25686	DNAJB8 DNAJB2
HuMAP2_01076	2	Q9BTA9 O75150	WAC RNF40
HuMAP2_01077	2	P09493 A7E2Y1 P12882 P06753 P13535	TPM1 MYH7B MYH1 TPM3 MYH8
HuMAP2_01078	4	Q5T1M5 P81408 Q9NZC7	FKBP15 FAM189B WWOX
HuMAP2_01079	5	P62068 P58304 Q8TBZ3 Q8TAF3 O94782 O60346 Q09019 Q96B01	USP46 VSX2 WDR20 WDR48 USP1 PHLPP1 DMWD RAD51AP1
HuMAP2_01080	4	O60934 Q92878 P49959 Q8IW50 Q9H583	NBN RAD50 MRE11 FAM219A HEATR1
HuMAP2_01081	4	P13611 P16070 Q9H825	VCAN CD44 METTL8
HuMAP2_01082	4	Q9H3C7 Q9NQX6 Q8WYA6	GGNBP2 ZNF331 CTNNBL1
HuMAP2_01083	2	Q13823 O95478	GNL2 NSA2
HuMAP2_01084	5	Q8WWV3 Q96GJ1 Q96CU9 Q8NI37	RTN4IP1 TRMT2B FOXRED1 PPTC7
HuMAP2_01085	5	Q9NWB7 Q9NSC5 Q9NSB8 Q86YM7 Q9H254 O00463 Q96R06 P58335 Q8NDI1	IFT57 HOMER3 HOMER2 HOMER1 SPTBN4 TRAF5 SPAG5 ANTXR2 EHBP1
HuMAP2_01086	5	P15531 P00918	NME1 CA2
HuMAP2_01087	5	Q99697 Q8NE31 P17509 O75319 Q8TAC2 Q2T9J0 Q96HN2 O43865 Q9UPQ7 O95409	PITX2 FAM13C HOXB6 DUSP11 JOSD2 TYSND1 AHCYL2 AHCYL1 PDZRN3 ZIC2
HuMAP2_01088	5	Q86VM9 Q9HCG8 Q8TAD8 Q6PJT7 Q9UKV3 O00422 Q6ZUT1 Q9Y3X0 P30414 Q9UKJ3 Q15287 Q8N3X1 P17480 Q7Z6E9 Q9H307 Q9NS56	ZC3H18 CWC22 SNIP1 ZC3H14 ACIN1 SAP18 NKAPD1 CCDC9 NKTR GPATCH8 RNPS1 FNBP4 UBTF RBBP6 PNN TOPORS
HuMAP2_01089	5	Q99759 Q9Y2U5 Q13163 Q86W28 Q13164	MAP3K3 MAP3K2 MAP2K5 NLRP8 MAPK7
HuMAP2_01090	5	Q8IUI8 Q8IZ13 Q8TCN5	CRLF3 ZBED8 ZNF507
HuMAP2_01091	4	Q9BWV1 Q68D51 Q8IV36	BOC DENND2C HID1
HuMAP2_01092	5	Q8N5M9 P61165 Q9NZJ5 P04844 Q14165 P46977 P61619 Q9UGP8 P39656 Q06136	JAGN1 TMEM258 EIF2AK3 RPN2 MLEC STT3A SEC61A1 SEC63 DDOST KDSR
HuMAP2_01093	2	P68106 Q04771	FKBP1B ACVR1
HuMAP2_01094	4	O14977 Q96A70 O95190 P54368 P55317	AZIN1 AZIN2 OAZ2 OAZ1 FOXA1
HuMAP2_01095	4	P51159 Q14184 Q9Y2J0	RAB27A DOC2B RPH3A
HuMAP2_01096	5	A6NNL5 Q9Y5I4	C15orf61 PCDHAC2
HuMAP2_01097	4	Q9BU89 P63241	DOHH EIF5A
HuMAP2_01098	2	Q7Z3B4 Q9BVL2 Q9H1M0	NUP54 NUP58 NUP62CL
HuMAP2_01099	3	Q6R2W3 Q9Y2L8 Q9Y5A6 Q9UNY5 O75962	ZBED9 ZKSCAN5 ZSCAN21 ZNF232 TRIO
HuMAP2_01100	3	Q8TDP1 Q5TBB1 O75792	RNASEH2C RNASEH2B RNASEH2A
HuMAP2_01101	2	Q9Y448 O43660 Q9UMS4 Q9HCK1	KNSTRN PLRG1 PRPF19 ZDBF2
HuMAP2_01102	5	O15056 Q8N3F8 Q96B97 Q68EM7 Q8TDY4 Q9ULZ2 Q8IZC4 O43150 Q9Y3L3 Q9ULH1	SYNJ2 MICALL1 SH3KBP1 ARHGAP17 ASAP3 STAP1 RTKN2 ASAP2 SH3BP1 ASAP1
HuMAP2_01103	3	Q96B97 Q8N3F8 Q14676 Q9Y3L3 Q8IZC4	SH3KBP1 MICALL1 MDC1 SH3BP1 RTKN2
HuMAP2_01104	3	Q9UFN0 Q9NUJ1 Q5T4S7 Q9P0J7	NIPSNAP3A ABHD10 UBR4 KCMF1
HuMAP2_01105	5	Q96HW7 Q5TA45 Q9NVH2 Q13315 Q6P9B9 Q9NV88 Q9UL03	INTS4 INTS11 INTS7 ATM INTS5 INTS4P2 INTS9 INTS6
HuMAP2_01106	4	Q9NY97 P98173	B3GNT2 FAM3A
HuMAP2_01107	4	Q6PJ21 Q9UBX7	SPSB3 KLK11
HuMAP2_01108	5	O43709 Q9UI30	BUD23 TRMT112
HuMAP2_01109	3	Q4V328 B9ZVM9	GRIPAP1 TCP10L2
HuMAP2_01110	4	Q9P1W3 Q6GTS8 P01160	TMEM63C PM20D1 NPPA
HuMAP2_01111	2	Q9Y295 Q8WU90 Q15345	DRG1 ZC3H15 LRRC41
HuMAP2_01112	2	Q9H4E7 A6NI28	DEF6 ARHGAP42
HuMAP2_01113	4	Q9Y606 Q9BV44 Q86XE3	PUS1 THUMPD3 MICU3
HuMAP2_01114	1	Q96CW1 Q2M2I8	AP2M1 AAK1
HuMAP2_01115	5	Q2NKJ3 Q86WV5 Q9UBD5 Q9H668	CTC1 TEN1 ORC3 STN1
HuMAP2_01116	5	Q9HBH9 P31269 Q16539 Q16644 P31260 Q96CC6 O75582 P17482 O75147 O75676 Q15759 Q9BY84 Q32MK0 Q15256 Q9H1R3 Q9BUB5 Q5VYV7	MKNK2 HOXA9 MAPK14 MAPKAPK3 HOXA10 RHBDF1 PRKY RPS6KA5 HOXB9 OBSL1 RPS6KA4 MAPK11 DUSP16 MYLK3 PTPRR MYLK2 MKNK1 SLX4IP
HuMAP2_01117	2	Q9NRW7 O14662 Q9H1K0	VPS45 STX16 RBSN
HuMAP2_01118	5	Q8N7R7 Q13936 Q9UPZ9 Q00537 Q07002 Q8NA56 Q00536	CCNYL1 CACNA1C ICK CDK17 CDK18 TTC29 CDK16
HuMAP2_01119	4	O60869 Q0VDF9 Q9BY44 Q99543	EDF1 HSPA14 EIF2A DNAJC2
HuMAP2_01120	5	P43251 Q99941 P01008	TEX15 BTD ATF6B SERPINC1
HuMAP2_01121	5	Q8N228 O75676 Q86XK2 Q9H1R3	SCML4 RPS6KA4 FBXO11 MYLK2
HuMAP2_01122	5	Q9NZL4 P42684 Q9H6K1 P49902 Q3B7T1	HSPBP1 ABL2 ILRUN NT5C2 EDRF1
HuMAP2_01123	4	Q9Y6A5 Q96QS3 O95382 Q8NFF5 Q8TD55	TACC3 ARX MAP3K6 FLAD1 PLEKHO2
HuMAP2_01124	5	Q7Z398 A2RUB1 Q9H6S0	ZNF550 MEIOC YTHDC2
HuMAP2_01125	2	P51946 P28715 P51948 P50613	CCNH ERCC5 MNAT1 CDK7
HuMAP2_01126	5	Q9Y680 O15498 Q8TF09 P13929 P06733 P35270	FKBP7 YKT6 DYNLRB2 ENO3 ENO1 SPR
HuMAP2_01127	5	P01130 Q16829 P55899 Q99956 O43556 Q2VWP7	LDLR DUSP7 FCGRT DUSP9 SGCE PRTG
HuMAP2_01128	2	O60890 Q9UNA1 A1A4S6	OPHN1 ARHGAP26 ARHGAP10
HuMAP2_01129	2	P19440	GGT2 GGT1
HuMAP2_01130	2	P38646 P11142 P11940	HSPA9 HSPA8 PABPC1
HuMAP2_01131	3	P42772 P42773 Q8N726 P11802 Q5TC84	CDKN2B CDKN2C CDKN2A CDK4 OGFRL1
HuMAP2_01132	4	O95718 P11474	ESRRB ESRRA
HuMAP2_01133	3	Q05397 O60711	PTK2 LPXN
HuMAP2_01134	2	Q8WXA8 P85298	HTR3C ARHGAP8 PRR5-ARHGAP8
HuMAP2_01135	1	Q9BSI4 P54274	TINF2 TERF1
HuMAP2_01136	5	Q8TED0 Q969X6 Q8IWA0 Q9UMY1 Q15061 Q96F85 Q9H8H0	UTP15 UTP4 WDR75 NOL7 WDR43 CNRIP1 NOL11
HuMAP2_01137	5	Q6ZMJ2 Q96S06 Q9HAU0 Q9NU53 P08476 P26012 O60507 Q8IXM6 Q9Y278 P48645	SCARA5 LMF1 PLEKHA5 GINM1 INHBA ITGB8 TPST1 NRM HS3ST2 NMU
HuMAP2_01138	4	Q6IN84 Q8IWV7 O95260	MRM1 UBR1 ATE1
HuMAP2_01139	2	Q92499 Q9Y3I0	DDX1 RTCB
HuMAP2_01140	1	Q8N0Y7 P15259	PGAM4 PGAM2
HuMAP2_01141	4	Q9Y587 Q9H5I1 Q96N21 Q9UPM8 Q9Y6B7 O00189	AP4S1 SUV39H2 TEPSIN AP4E1 AP4B1 AP4M1
HuMAP2_01142	3	P63151 Q9NUC0 Q99958 Q66LE6 Q96E09	PPP2R2A SERTAD4 FOXC2 PPP2R2D FAM122A
HuMAP2_01143	4	Q13506 Q15742	NAB1 NAB2
HuMAP2_01144	2	Q96S44 Q14657 Q9Y3C4 Q9BXV9 Q9NPF4	TP53RK LAGE3 TPRKB GON7 OSGEP
HuMAP2_01145	4	P10523 P55201 P49407	SAG BRPF1 ARRB1
HuMAP2_01146	3	Q8N1I0 Q14185 Q8IZD9 Q92556 Q9H7D0 Q96JJ3	DOCK4 DOCK1 DOCK3 ELMO1 DOCK5 ELMO2
HuMAP2_01147	2	P02545 P20700 Q03252	LMNA LMNB1 LMNB2
HuMAP2_01148	4	Q8TDJ6 Q9GZN7	DMXL2 ROGDI
HuMAP2_01149	2	Q9UIJ7 O00409	AK3 FOXN3
HuMAP2_01150	4	P33240 Q5JSJ4 Q05048	CSTF2 INTS6L CSTF1
HuMAP2_01151	4	Q9NRW7 O14662 Q9NPJ3	VPS45 STX16 ACOT13
HuMAP2_01152	2	P30101 P26440	PDIA3 IVD
HuMAP2_01153	5	O75794 P41091 P50579 P20042 Q00G26 Q9BRP8	CDC123 EIF2S3 METAP2 EIF2S2 PLIN5 PYM1
HuMAP2_01154	5	Q96LR5 Q9Y4E8	UBE2E2 USP15
HuMAP2_01155	3	O95714 Q96JN8 Q9UJU6	HERC2 NEURL4 DBNL
HuMAP2_01156	4	P46779 P16402 P16403 P16104	RPL28 H1-3 H1-2 H2AFX
HuMAP2_01157	5	O14832 P05015 Q92968 P01566 O00628 Q5I0X4 P09110	PHYH IFNA16 PEX13 IFNA10 PEX7 C6orf226 ACAA1
HuMAP2_01158	2	P31994 P12318 P31995	FCGR2B FCGR2A FCGR2C
HuMAP2_01159	4	Q99873 Q9UG63	PRMT1 ABCF2
HuMAP2_01160	5	Q9UIM3 Q6IA69 Q9BQE6 Q8WVL7	FKBPL NADSYN1 LBHD1 ANKRD49
HuMAP2_01161	5	Q96FV0 Q6UWE0 Q9UIU6 Q8N3E9 Q86VP3	LRRC46 LRSAM1 SIX4 PLCD3 PACS2
HuMAP2_01162	5	Q8ND90 Q6PEW1 Q96BY2 Q86V59	PNMA1 ZCCHC12 MOAP1 PNMA8A
HuMAP2_01163	5	Q92499 Q9Y3I0 P22102	DDX1 RTCB GART
HuMAP2_01164	3	Q6PI26 Q9NPE3 Q96HR8 Q4G0J3 P49711 Q5SSJ5 Q9NY12 Q99575 O60832	SHQ1 NOP10 NAF1 LARP7 CTCF HP1BP3 GAR1 POP1 DKC1
HuMAP2_01165	3	O76003 Q9UHB4 Q9Y5K8 Q6FI81	GLRX3 NDOR1 ATP6V1D CIAPIN1
HuMAP2_01166	4	Q9H341 Q96NT1 Q8WVD3 Q9BRP1 Q9UJ04	OR51M1 NAP1L5 RNF138 PDCD2L TSPYL4
HuMAP2_01167	3	Q13485 Q969G2	SMAD4 LHX4
HuMAP2_01168	4	Q969W3 Q96EK6 Q96C11 Q9UNZ2 Q9BZE9	FAM104A GNPNAT1 FGGY NSFL1C ASPSCR1
HuMAP2_01169	4	Q8IZF4 Q9NQ34 P51795 P51790	ADGRG5 TMEM9B CLCN5 CLCN3
HuMAP2_01170	5	Q9NRP0 Q96GQ5 P80370 Q16602 Q13705 Q15012	OSTC C16orf58 DLK1 CALCRL ACVR2B LAPTM4A
HuMAP2_01171	3	Q9HAP6 Q9BUF7 Q9Y2J4 Q9NUP9 O75970 Q8N3R9	LIN7B CRB3 AMOTL2 LIN7C MPDZ PATJ MPP5
HuMAP2_01172	5	Q5T6S3 Q9Y483 Q15022 Q15910 Q92800 A6NHQ4 Q92833 Q6ZN18 O75530	PHF19 MTF2 SUZ12 EZH2 EZH1 EPOP JARID2 AEBP2 EED
HuMAP2_01173	4	Q7L2Z9 Q92674 Q6IPU0 Q9BS16 Q96BT3 Q71F23 Q9BU64 Q9H3R5 Q13352 Q96H22	CENPQ CENPI CENPP CENPK CENPT CENPU CENPO CENPH ITGB3BP CENPN
HuMAP2_01174	2	Q9Y6A4 Q12872	CFAP20 SFSWAP
HuMAP2_01175	4	Q86XI6 O95685	PPP1R3B PPP1R3D
HuMAP2_01176	4	Q02252 P05091 P17931 Q9H2A2 P12955 P04181 P80404 P10253 P42785 P40925 P30837 P30038 O43175 P34897 P23368 O95372 P61960 P48163	ALDH6A1 ALDH2 LGALS3 ALDH8A1 PEPD OAT ABAT GAA PRCP MDH1 ALDH1B1 ALDH4A1 PHGDH SHMT2 ME2 LYPLA2 UFM1 ME1
HuMAP2_01177	5	Q14181 O75717 Q07864 P09884 P49642 P49643	POLA2 WDHD1 POLE POLA1 PRIM1 PRIM2
HuMAP2_01178	4	P15884 Q8WVJ9 Q7RTU0 Q02535 P47928	TCF4 TWIST2 TCF24 ID3 ID4
HuMAP2_01179	2	Q96EY5 Q9H9H4 Q99816 A5D8V6	MVB12A VPS37B TSG101 VPS37C
HuMAP2_01180	5	P09455 Q14353	RBP1 GAMT
HuMAP2_01181	4	A6NMK7 P51959	CPSF4L CCNG1
HuMAP2_01182	2	Q5JSZ5 Q7L2H7 Q9Y262 B5ME19 Q9UBQ5 Q14152 P55884 Q99613 O15371 O00303 O75821 O15372 Q13347 P60228	PRRC2B EIF3M EIF3L EIF3CL EIF3K EIF3A EIF3B EIF3C EIF3D EIF3F EIF3G EIF3H EIF3I EIF3E
HuMAP2_01183	4	Q8WVS4 Q8WW35 Q96JQ2 Q5VST6 P63172 Q96EX3 Q9NP97 Q96GS6	WDR60 TCTEX1D2 CLMN ABHD17B DYNLT1 WDR34 DYNLRB1 ABHD17A
HuMAP2_01184	4	Q8N228 Q86XK2	SCML4 FBXO11
HuMAP2_01185	4	Q8N5A5 O76090	ZGPAT BEST1
HuMAP2_01186	5	Q8TAD8 P0C7T5 Q9NYS7 Q8N2M8 P00797 Q9Y519	SNIP1 ATXN1L WSB2 CLASRP REN TMEM184B
HuMAP2_01187	4	Q8N205 O95159 O60282 O60353 O00461	SYNE4 ZFPL1 KIF5C FZD6 GOLIM4
HuMAP2_01188	4	P29803 Q15118 Q15119 Q15120 Q16654	PDHA2 PDK1 PDK2 PDK3 PDK4
HuMAP2_01189	3	P20810 Q8TCZ2 Q96L46 Q14669 P04632 P07384	CAST CD99L2 CAPNS2 TRIP12 CAPNS1 CAPN1
HuMAP2_01190	2	Q9UJX6 P30260 Q9BS18 Q9UJX5 Q96DE5 Q9UM11 Q13042 Q9UJX4 Q8NHZ8 Q9UM13 Q9UJX2 Q9H1A4 Q9UJX3	ANAPC2 CDC27 ANAPC13 ANAPC4 ANAPC16 FZR1 CDC16 ANAPC5 CDC26 ANAPC10 CDC23 ANAPC1 ANAPC7
HuMAP2_01191	4	O60333 O43896	KIF1B KIF1C
HuMAP2_01192	4	Q8TDY8 Q3MIR4 Q9Y5H2 O43570 O43556	IGDCC4 TMEM30B PCDHGA11 CA12 SGCE
HuMAP2_01193	5	Q14008 O95359 Q9P270 Q96G28 P36404	CKAP5 TACC2 SLAIN2 CFAP36 ARL2
HuMAP2_01194	4	P11712 Q9NX78 P33260 P33261	CYP2C9 TMEM260 CYP2C18 CYP2C19
HuMAP2_01195	4	P50616 Q9UFF9 Q9UIV1 Q92600 Q9C0C2 Q9HC44 Q9ULM6 Q96LI5 Q9H9A5 Q9NZN8 O75175 Q9UKZ1 Q14106 Q8N443 P60321 Q14201 Q14192 Q5W0B1 A5YKK6	TOB1 CNOT8 CNOT7 CNOT9 TNKS1BP1 GPBP1L1 CNOT6 CNOT6L CNOT10 CNOT2 CNOT3 CNOT11 TOB2 RIBC1 NANOS2 BTG3 FHL2 OBI1 CNOT1
HuMAP2_01196	3	Q15042 Q8IXJ6 Q9H2M9	RAB3GAP1 SIRT2 RAB3GAP2
HuMAP2_01197	2	P31937 P09417	HIBADH QDPR
HuMAP2_01198	4	P55273 P42772 Q00534	CDKN2D CDKN2B CDK6
HuMAP2_01199	4	O75635 Q96T51 Q8WXA3	SERPINB7 RUFY1 RUFY2
HuMAP2_01201	5	Q9NZ56 P36894 Q7Z4F1 Q13705 P27037 P37173	FMN2 BMPR1A LRP10 ACVR2B ACVR2A TGFBR2
HuMAP2_01202	5	Q8IVF4 Q14508 A4D1P6 Q562E7 Q14554	DNAH10 WFDC2 WDR91 WDR81 PDIA5
HuMAP2_01203	2	A1A519 P48729 Q8N752	FAM170A CSNK1A1 CSNK1A1L
HuMAP2_01204	4	Q96LR5 P61077 Q969T4 Q9Y2X8 Q9Y4E8 Q96BH1	UBE2E2 UBE2D3 UBE2E3 UBE2D4 USP15 RNF25
HuMAP2_01205	5	P62253 Q9NVS9 O75828 P22681 P53041 Q53FA7 Q99551	UBE2G1 PNPO CBR3 CBL PPP5C TP53I3 MTERF1
HuMAP2_01206	4	P53396 Q6ZVM7 P40123	ACLY TOM1L2 CAP2
HuMAP2_01207	4	Q6P3W7 Q5VX52 Q9Y3S1	SCYL2 SPATA1 WNK2
HuMAP2_01208	3	Q9HC38 Q6UXN9	GLOD4 WDR82
HuMAP2_01209	4	Q92968 O14832 O00628 Q5I0X4 P09110	PEX13 PHYH PEX7 C6orf226 ACAA1
HuMAP2_01210	3	Q15528 O75586 Q9H944 Q86YW9 Q9P086 Q9Y2X0 Q9BTT4 A0JLT2 Q9BUE0 Q96HR3 Q9Y3C7 O60244 Q9NPJ6 P24863 Q9NX70 Q9NWA0 O43513 Q6P2C8 O95402 Q9NVC6 Q15648 O75448 Q96G25 P49336 Q93074 Q9H204 Q13503 Q71SY5 Q9ULK4 Q71F56 Q96RN5 Q9UHV7	MED22 MED6 MED20 MED12L MED11 MED16 MED10 MED19 MED18 MED30 MED31 MED14 MED4 CCNC MED29 MED9 MED7 MED27 MED26 MED17 MED1 MED24 MED8 CDK8 MED12 MED28 MED21 MED25 MED23 MED13L MED15 MED13
HuMAP2_01211	5	P22676 P42262 P32004 P84074	CALB2 GRIA2 L1CAM HPCA
HuMAP2_01212	5	O14983 Q9H0C2 Q5T5D7 Q9C099	ATP2A1 SLC25A31 ZNF684 LRRCC1
HuMAP2_01213	4	Q99614 Q99619 Q9H4P4	TTC1 SPSB2 RNF41
HuMAP2_01214	4	Q5JX71 Q8TF42 Q96PM5	FAM209A UBASH3B RCHY1
HuMAP2_01215	1	Q13813 Q01082	SPTAN1 SPTBN1
HuMAP2_01216	5	Q6NT52 Q9Y2K7 Q6DKJ4 A6NKQ9	CGB2 KDM2A NXN CGB1
HuMAP2_01217	2	Q8N960 Q14774	CEP120 HLX
HuMAP2_01218	5	Q969J3 Q96B45 Q5T0J7	BORCS5 BORCS7 TEX35
HuMAP2_01219	1	Q15562 Q15561	TEAD2 TEAD4
HuMAP2_01220	4	P00797 Q8TAD8 Q9Y519 Q9NYS7	REN SNIP1 TMEM184B WSB2
HuMAP2_01221	3	P43487 A6NKT7 P18754 Q99666 P63165	RANBP1 RGPD3 RCC1 RGPD5 SUMO1
HuMAP2_01222	4	P19367 P52789 P52790 Q2TB90 Q86X67	HK1 HK2 HK3 HKDC1 NUDT13
HuMAP2_01223	5	Q96ME7 O43167 Q9Y5J1 Q8N567	ZNF512 ZBTB24 UTP18 ZCCHC9
HuMAP2_01224	4	Q9Y3A3 Q9NRL3 Q9BRV8 Q13033 O43815 Q9NVK5 Q5VSL9 Q14BN4 Q9P2B4	MOB4 STRN4 SIKE1 STRN3 STRN FGFR1OP2 STRIP1 SLMAP CTTNBP2NL
HuMAP2_01225	3	Q14181 Q07864 P09884	POLA2 POLE POLA1
HuMAP2_01226	4	Q9GZZ1 Q9BSU3 Q8WYP3 Q9BXJ9 Q3SY00 Q6N069 Q9NX55 P55145 P41227	NAA50 NAA11 RIN2 NAA15 TSGA10IP NAA16 HYPK MANF NAA10
HuMAP2_01227	2	P37275 Q66K64	ZEB1 DCAF15
HuMAP2_01228	2	P32119 P30048 Q06830	PRDX2 PRDX3 PRDX1
HuMAP2_01229	3	Q9P2L0 Q8NEZ3 Q86VG3 Q96RY7 Q96FT9 O75386 Q9HBG6 Q7Z4L5	WDR35 WDR19 C11orf74 IFT140 IFT43 TULP3 IFT122 TTC21B
HuMAP2_01230	4	P23434 Q9Y2B0 P51116	GCSH CNPY2 FXR2
HuMAP2_01231	2	Q9UMX3 Q14643 A2RU30 Q14573 Q14571	BOK ITPR1 TESPA1 ITPR3 ITPR2
HuMAP2_01232	5	Q9H7P6 P14618 P36551 P52943 Q16658 P35270 Q9Y2V2	MVB12B PKM CPOX CRIP2 FSCN1 SPR CARHSP1
HuMAP2_01233	2	Q86YV6	MYLK4 HSP90AB3P
HuMAP2_01234	2	P26196 Q8IZD4	DDX6 DCP1B
HuMAP2_01235	5	Q2TAL8 Q9P2S5 Q9UJP4 Q96NX5 Q66GS9 Q8NCP5	QRICH1 WRAP73 KLHL21 CAMK1G CEP135 ZBTB44
HuMAP2_01236	3	Q9H9S4 Q7RTN6	CAB39L STRADA
HuMAP2_01237	5	Q5SRH9 Q9H244 Q8TBA6 Q9C0H2	TTC39A P2RY12 GOLGA5 TTYH3
HuMAP2_01238	2	P46734 P52564	MAP2K3 MAP2K6
HuMAP2_01239	5	Q9BYG4 Q9H4E5	PARD6G RHOJ
HuMAP2_01240	5	Q04941 Q9Y446 O95147 P84243 Q8IV20 Q9NX31 Q562F6	PLP2 PKP3 H3-2 DUSP14 H3-3A LACC1 OSER1 SGO2
HuMAP2_01241	2	Q9Y5E3 Q9NRJ7 Q9UN67	PCDHB6 PCDHB16 PCDHB10
HuMAP2_01242	3	Q13093 Q92932 Q16849	PLA2G7 PTPRN2 PTPRN
HuMAP2_01243	5	O95104 Q14004 O75909 Q9NYV4 Q9NVU7 Q9H4M3	SCAF4 CDK13 CCNK CDK12 SDAD1 FBXO44
HuMAP2_01244	4	Q76B58 Q9P246	BRINP3 STIM2
HuMAP2_01245	4	Q9H582 O95785 Q96GT9 Q9H9B1 Q8WTP9 Q96JM2 Q96KQ7	ZNF644 WIZ XAGE2 EHMT1 XAGE3 ZNF462 EHMT2
HuMAP2_01246	4	P14868 Q13155 P41252 Q12904 P56192 O43324 P47897 O00560 P07814 Q9P2J5 Q15046 P54136	DARS AIMP2 IARS AIMP1 MARS EEF1E1 QARS SDCBP EPRS LARS KARS1 RARS
HuMAP2_01247	4	Q96BN6 Q9Y6A4 Q96NH3 Q7Z6M1 Q12872	FAM149B1 CFAP20 TBC1D32 RABEPK SFSWAP
HuMAP2_01248	3	Q9UH62 O60518	ARMCX3 RANBP6
HuMAP2_01249	5	Q6ZUT6 Q96J01 Q96EV2 P82979 Q9H8G2 Q9Y3Y2 P50995 O75152 Q6I9Y2 Q96QD9 Q53F19 Q13838 Q13769 Q8NI27 Q8N9M1 Q9UI46 Q96FV9 Q9BY77 Q86W42	CCDC9B THOC3 RBM33 SARNP CAAP1 CHTOP ANXA11 ZC3H11A THOC7 FYTTD1 NCBP3 DDX39B THOC5 THOC2 C19orf47 DNAI1 THOC1 POLDIP3 THOC6
HuMAP2_01250	3	P28289 Q9Y608 Q9ULV0	TMOD1 LRRFIP2 MYO5B
HuMAP2_01251	4	P68400 P67870	CSNK2A1 CSNK2B
HuMAP2_01252	5	Q99717 Q15797 Q8WWF3 Q9HAU4 Q13017 Q9HCE7 Q96GW9	SMAD5 SMAD1 SSMEM1 SMURF2 ARHGAP5 SMURF1 MARS2
HuMAP2_01253	5	Q6WRX3 Q8IW36	ZYG11A ZNF695
HuMAP2_01254	1	P40939 P55084	HADHA HADHB
HuMAP2_01255	5	Q5VX71 P49366	SUSD4 DHPS
HuMAP2_01256	4	Q8IW19 Q9UGN5 Q14527	APLF PARP2 HLTF H3-2
HuMAP2_01257	2	Q9UFF9 Q9UIV1 Q92600 Q9C0C2 Q9ULM6 Q96LI5 Q9H9A5 Q9NZN8 O75175 Q9UKZ1 A5YKK6	CNOT8 CNOT7 CNOT9 TNKS1BP1 CNOT6 CNOT6L CNOT10 CNOT2 CNOT3 CNOT11 CNOT1
HuMAP2_01258	4	Q8IU60 Q96F86 Q6P2E9 Q9NPI6 Q9Y4F3 Q8IZD4 P26196 Q12796	DCP2 EDC3 EDC4 DCP1A MARF1 DCP1B DDX6 PNRC1
HuMAP2_01259	1	O75815 P56945	BCAR3 BCAR1
HuMAP2_01260	4	Q9Y219 Q6EMK4 P33897	JAG2 VASN ABCD1
HuMAP2_01261	4	Q9BWD1 O00170 P61970 Q9UMR7	ACAT2 AIP NUTF2 CLEC4A
HuMAP2_01262	1	P00325 P00326	ADH1B ADH1C
HuMAP2_01263	5	Q6VMQ6 P01178 Q9NWR8 P01185 Q15047 Q8N8R7 Q6UWL6 P40337	ATF7IP OXT MCUB AVP SETDB1 ARL14EP KIRREL2 VHL
HuMAP2_01264	5	Q96P70 Q9Y3L5 O95819	IPO9 RAP2C MAP4K4
HuMAP2_01265	2	Q9Y5X3 O60749	SNX5 SNX2
HuMAP2_01266	4	O75964 Q96G23 Q5TC12 Q9UII2 P06576 O75947 P56385 P18859 P56134 P30049 P24539 P56381 P48047	ATP5MG CERS2 ATPAF1 ATP5IF1 ATP5F1B ATP5PD ATP5ME ATP5PF ATP5MF ATP5F1D ATP5PB ATP5F1E ATP5PO
HuMAP2_01267	4	P56704 Q8N2R8 Q15172 Q15173 Q13362 Q16537 P56703	WNT3A FAM43A PPP2R5A PPP2R5B PPP2R5C PPP2R5E WNT3
HuMAP2_01268	2	O95825 Q6ZMI0	CRYZL1 PPP1R21
HuMAP2_01269	2	Q9H2D1	NEDD8-MDP1 SLC25A32
HuMAP2_01270	4	Q3ZAQ7 Q8N511 Q13488 O75787 P61421 Q15904 Q8N8Y2 Q93050 P27449 Q96NT0 Q9Y487	VMA21 TMEM199 TCIRG1 ATP6AP2 ATP6V0D1 ATP6AP1 ATP6V0D2 ATP6V0A1 ATP6V0C CCDC115 ATP6V0A2
HuMAP2_01271	2	P63162 P62306	SNRPN SNRPGP15 SNRPF
HuMAP2_01272	5	O43247 Q9H6S3 O75131 P31943 Q86X55 Q7Z7K0	TEX33 EPS8L2 CPNE3 HNRNPH1 CARM1 CMC1
HuMAP2_01273	2	Q495M9 Q9Y6N9	USH1G USH1C
HuMAP2_01274	5	Q9UQN3 O43633 Q9BWS9	CHMP2B CHMP2A CHID1
HuMAP2_01275	3	Q6ICC9 Q9ULX9 Q9BYV9 Q14494	RTL6 MAFF BACH2 NFE2L1
HuMAP2_01276	4	P41743 Q13625 Q96NE9 Q9UID6 Q9BYG5 Q8TEW0 Q8NHQ8	PRKCI TP53BP2 FRMD6 ZNF639 PARD6B PARD3 RASSF8
HuMAP2_01277	2	P49756 O75400	RBM25 PRPF40A
HuMAP2_01278	2	Q9Y5J3 Q9UBP5	HEY1 HEY2
HuMAP2_01279	4	Q53TQ3 Q9ULG1 Q9H9F9 Q6P4R8 Q9H981 Q8NBZ0	INO80D INO80 ACTR5 NFRKB ACTR8 INO80E
HuMAP2_01280	2	Q9H9S4 Q9C0K7 Q9Y376	CAB39L STRADB CAB39
HuMAP2_01281	5	O75525 O95156 Q05639 Q8WVE0	KHDRBS3 NXPH2 EEF1A2 EEF1AKMT1
HuMAP2_01282	5	Q9GZP4 Q01658 Q6UX04 Q13123	PITHD1 DR1 CWC27 IK
HuMAP2_01283	3	Q6UXS9 P29466 Q9UBF8	CASP12 CASP1 PI4KB
HuMAP2_01284	5	Q9P0T4 Q02446 Q8IV63 Q9H2P0 Q96C55	ZNF581 SP4 VRK3 ADNP ZNF524
HuMAP2_01285	4	P52294 Q14974 P52948 P52292 Q9UKX7 P49790 Q69YH5 O60684	KPNA1 KPNB1 NUP98 KPNA2 NUP50 NUP153 CDCA2 KPNA6
HuMAP2_01287	5	Q9NXF7 P78316 Q96IQ9 Q9UNK9 Q9BVI4 O75164 Q9ULJ7 O94953	DCAF16 NOP14 ZNF414 ANGEL1 NOC4L KDM4A ANKRD50 KDM4B
HuMAP2_01288	4	P13667 P51687 P47989	PDIA4 SUOX XDH
HuMAP2_01289	5	Q8WTR2 P13196	DUSP19 ALAS1
HuMAP2_01290	3	Q9GZZ9 P07954 P61960	UBA5 FH UFM1
HuMAP2_01291	5	Q9UJH8 Q96S86 Q641Q3 P22352 Q08397 P01023 Q8WUX2	METRN HAPLN3 METRNL GPX3 LOXL1 A2M CHAC2 PZP
HuMAP2_01292	4	P42568 P51825 Q03111 Q96CJ1 P55199 Q8N9U0 Q9Y2F5 O00472 Q9UHB7 Q96JC9 Q5W0Q7 Q9HB65	MLLT3 AFF1 MLLT1 EAF2 ELL TC2N ICE1 ELL2 AFF4 EAF1 USPL1 ELL3
HuMAP2_01293	5	O75140 Q1RMZ1 Q5T011 Q12980 Q8WTW4	DEPDC5 BMT2 SZT2 NPRL3 NPRL2
HuMAP2_01294	5	Q99941	TEX15 ATF6B
HuMAP2_01295	1	Q96FV9 Q8NI27 Q13769 Q86W42 Q6I9Y2	THOC1 THOC2 THOC5 THOC6 THOC7
HuMAP2_01296	5	O43252 O95340 Q8IYX3	PAPSS1 PAPSS2 CCDC116
HuMAP2_01297	5	Q9UQB9 Q9NQS7 O15392 Q0VGL1 Q96GD4 Q96A19 Q53HL2	AURKC INCENP BIRC5 LAMTOR4 AURKB CCDC102A CDCA8
HuMAP2_01298	5	Q00610 Q9NWV4 P98082 Q96AG4 Q0JRZ9 O14526 P42566 Q8N5S1	CLTC CZIB DAB2 LRRC59 FCHO2 FCHO1 EPS15 SLC25A41
HuMAP2_01299	5	Q6V1X1 P57081	DPP8 WDR4
HuMAP2_01300	4	Q8NFI3 Q99729 Q14696	ENGASE HNRNPAB MESD
HuMAP2_01301	4	Q13885 P68366 Q9BVA1 Q9NUJ3 P27708 P07437 Q9BTW9 P04350 Q13509	TUBB2A TUBA4A TUBB2B TCP11L1 CAD TUBB TBCD TUBB4A TUBB3
HuMAP2_01302	2	P51991 P22626	HNRNPA3 HNRNPA2B1
HuMAP2_01303	4	Q6ICC9 Q9ULX9 Q9BYV9 Q9NR55 Q96DT7 Q9Y4E5	RTL6 MAFF BACH2 BATF3 ZBTB10 ZNF451
HuMAP2_01304	3	O60749 Q9Y5X3 Q9UNH7	SNX2 SNX5 SNX6
HuMAP2_01305	4	Q9BTP7 A8MT69	FAAP24 CENPX
HuMAP2_01306	2	O75448 Q71SY5 Q9ULK4	MED24 MED25 MED23
HuMAP2_01307	4	Q7Z406 O14950 Q9Y608 Q86VI3 P60660 Q92614	MYH14 MYL12B LRRFIP2 IQGAP3 MYL6 MYO18A
HuMAP2_01308	2	P20337 P20336 Q9H082	RAB3B RAB3A RAB33B
HuMAP2_01309	5	Q5HYI7 Q16891 O75431 Q6P996 Q96BQ5 Q9Y512 Q9Y6A1 Q9BZW8 Q9BRQ6 Q96LW7 Q9NX63	MTX3 IMMT MTX2 PDXDC1 CCDC127 SAMM50 POMT1 CD244 CHCHD6 CARD19 CHCHD3
HuMAP2_01310	2	Q9C086 Q9Y230 Q53TQ3 Q9NPF5 Q9Y265 O95619 O43257 Q9H9F9 Q9BVM2 Q6PI98 Q15906	INO80B RUVBL2 INO80D DMAP1 RUVBL1 YEATS4 ZNHIT1 ACTR5 DPCD INO80C VPS72
HuMAP2_01311	5	Q96SL4 Q9Y697 Q49AH0 Q9HD34	GPX7 NFS1 CDNF LYRM4
HuMAP2_01312	3	P23381 Q15056	WARS EIF4H
HuMAP2_01313	4	Q7Z2Z2 Q52LJ0	EFL1 FAM98B
HuMAP2_01314	5	Q08708 Q96ND0	CD300C FAM210A
HuMAP2_01315	4	Q96PU5 Q96G27	NEDD4L WBP1
HuMAP2_01316	5	Q99677 Q6JQN1 Q3KQZ1	LPAR4 ACAD10 SLC25A35
HuMAP2_01317	4	Q96L46 Q8IVB5	CAPNS2 LIX1L
HuMAP2_01318	2	P46087 Q9Y3B9 Q9Y221 Q9UKD2	NOP2 RRP15 NIP7 MRTO4
HuMAP2_01319	4	O95394 Q16773 P50452 P50453 Q9UMR7 P35237	PGM3 KYAT1 SERPINB8 SERPINB9 CLEC4A SERPINB6
HuMAP2_01320	4	Q14587 Q92585 Q04721 Q06330 Q86UQ0	ZNF268 MAML1 NOTCH2 RBPJ ZNF589
HuMAP2_01321	4	P21291 Q92945 Q9P246 P35914 P50454	CSRP1 KHSRP STIM2 HMGCL SERPINH1
HuMAP2_01322	5	P23229 A1L157 Q13683 Q9BSJ8	ITGA6 TSPAN11 ITGA7 ESYT1
HuMAP2_01323	2	Q92599 Q99719	SEPTIN8 SEPTIN5
HuMAP2_01324	5	Q92616 Q9H9B4 P12830 O60716 P42704 Q9GZT3	GCN1 SFXN1 CDH1 CTNND1 LRPPRC SLIRP
HuMAP2_01325	4	P62942 P56211	FKBP1A ARPP19
HuMAP2_01326	3	P10588 Q15777	NR2F6 MPPED2
HuMAP2_01327	5	Q9Y4L5 P0DMV9 Q9NVW2 Q66K79 Q8NHS0 Q6ZMK1 P25686	RNF115 HSPA1B RLIM CPZ DNAJB8 CYHR1 DNAJB2
HuMAP2_01328	4	P27695 Q2TAY7 Q13123	APEX1 SMU1 IK
HuMAP2_01329	4	Q6P1K8 Q6P1K8 Q03393	GTF2H2C GTF2H2C PTS
HuMAP2_01330	4	Q9UIV8 Q9NW68 Q96PL5 Q01973	SERPINB13 BSDC1 ERMAP ROR1
HuMAP2_01331	4	P78417 Q4VC31 Q8NHP8 Q96EK9	GSTO1 CCDC58 PLBD2 KTI12
HuMAP2_01332	5	Q75WM6 A4D2B0	H1FNT MBLAC1
HuMAP2_01333	4	Q8N2M8 P0C7T5	CLASRP ATXN1L
HuMAP2_01334	5	Q9UPQ8 P22001 P17658 P22460	DOLK KCNA3 KCNA6 KCNA5
HuMAP2_01335	2	Q9Y6A5 Q8TD55	TACC3 PLEKHO2
HuMAP2_01336	5	Q96BK5 Q96AP0 Q9H816 P49703 Q9BSI4 Q9BWC9 Q9NUX5 Q9NYB0 Q15554 P54274	PINX1 ACD DCLRE1B ARL4D TINF2 CCDC106 POT1 TERF2IP TERF2 TERF1
HuMAP2_01337	5	P49459 P19174 O60496 Q7Z3J3	UBE2A PLCG1 DOK2 RGPD4
HuMAP2_01338	2	Q13601 Q99575	KRR1 POP1
HuMAP2_01339	4	Q2M1K9 Q96DA0	ZNF423 ZG16B
HuMAP2_01340	4	Q9UHB9 P61011 P09132	SRP68 SRP54 SRP19
HuMAP2_01342	2	Q9H7D0 Q9Y6X8	DOCK5 ZHX2
HuMAP2_01343	3	Q96JM3 Q7Z3K3 Q96B54	CHAMP1 POGZ ZNF428
HuMAP2_01344	4	Q14137 P25440 P22492 Q9GZL7 O00541	BOP1 BRD2 HIST1H1T WDR12 PES1
HuMAP2_01345	4	O75934 Q96BP3 Q8WUD4 Q8WYA6	BCAS2 PPWD1 CCDC12 CTNNBL1
HuMAP2_01346	4	Q9BS40 Q9UI42	LXN CPA4
HuMAP2_01347	4	Q02223 Q9NUU6 Q13395	TNFRSF17 OTULINL TARBP1
HuMAP2_01348	2	Q8N165 Q8TDR2 Q05D32	PDIK1L STK35 CTDSPL2
HuMAP2_01349	1	Q9P2J5 P41252 Q13155	LARS IARS AIMP2
HuMAP2_01350	4	Q01664 P30305 Q9UKB1	TFAP4 CDC25B FBXW11
HuMAP2_01351	5	P27797 P05111	CALR INHA
HuMAP2_01352	4	Q8NC69 Q96GG9 P61081 Q00169	KCTD6 DCUN1D1 UBE2M PITPNA
HuMAP2_01353	5	Q16563 P63027	SYPL1 VAMP2
HuMAP2_01354	3	P49674 Q5T0L3 Q14C86 P48730	CSNK1E SPATA46 GAPVD1 CSNK1D
HuMAP2_01355	4	P23526 Q9BV19	AHCY C1orf50
HuMAP2_01356	4	Q03701 Q9Y3T9	CEBPZ NOC2L
HuMAP2_01357	2	O43482 Q2M329 Q9NYP9	OIP5 CCDC96 MIS18A
HuMAP2_01358	5	Q6NXE6 Q9NZC9 Q9C0D7 P49146 Q5VYK3 O43819	ARMC6 SMARCAL1 ZC3H12C NPY2R ECPAS SCO2
HuMAP2_01359	5	O43678 P30536 P21796 P47985 O14905	NDUFA2 TSPO VDAC1 UQCRFS1 WNT9B
HuMAP2_01360	3	Q9Y2K9 Q8N4C7	STXBP5L STX19
HuMAP2_01361	5	P08253 Q99715 P14780 P01033 P16035 Q05707 P02462	MMP2 COL12A1 MMP9 TIMP1 TIMP2 COL14A1 COL4A1
HuMAP2_01362	5	Q9UGM6 Q86TI2 P42224 P52630 Q7Z698 Q9BU19 Q00978	WARS2 DPP9 STAT1 STAT2 SPRED2 ZNF692 IRF9
HuMAP2_01363	5	Q86XI2 Q15021 Q9NTJ3 Q9BPX3 Q15003 Q6IBW4 O95347 P42695 Q8NEV8	NCAPG2 NCAPD2 SMC4 NCAPG NCAPH NCAPH2 SMC2 NCAPD3 EXPH5
HuMAP2_01364	4	Q9P2Y4 Q8TDI0 Q8IVL5	ZNF219 CHD5 P3H2
HuMAP2_01365	5	Q9BTV4 Q8WY22 Q8N4V1 Q9BVC6	TMEM43 BRI3BP MMGT1 TMEM109
HuMAP2_01366	3	Q8WWN9 Q15438	IPCEF1 CYTH1
HuMAP2_01368	5	Q9Y3F4 P08621 O75534 Q9P2G9 Q7Z422 Q9H840 Q9BRS8 O14893 Q9H9B4 Q9NWZ8 O43353 Q8WXD5 P57678 Q16637 Q16637 Q9H3H3 Q9UHI6 Q9P2E3 P83369 Q8TEQ6	STRAP SNRNP70 CSDE1 KLHL8 SZRD1 GEMIN7 LARP6 GEMIN2 SFXN1 GEMIN8 RIPK2 GEMIN6 GEMIN4 SMN1 SMN1 C11orf68 DDX20 ZNFX1 LSM11 GEMIN5
HuMAP2_01369	5	Q6PCB0 Q9H5V8 Q15084 Q9UNW1	VWA1 CDCP1 PDIA6 MINPP1
HuMAP2_01370	2	P78527 P13010	PRKDC XRCC5
HuMAP2_01371	5	O14757 Q9NZN4 Q16204 Q9BTE0 O60299 Q8TF05	CHEK1 EHD2 CCDC6 NAT9 LZTS3 PPP4R1
HuMAP2_01372	5	Q9NQR4 Q9UQP3 Q13522	NIT2 TNN PPP1R1A
HuMAP2_01373	4	P28331 P47985 Q16795 O43678 P51970 O95182 Q9Y3E0 P03886 O75380 O75306 P49821 O75489 P19404 P03915 Q9UI09 O95169 Q9Y6M9 O96000 P56181 O43674 P17568 Q9UJZ1 Q9NX14 O43181	NDUFS1 UQCRFS1 NDUFA9 NDUFA2 NDUFA8 NDUFA7 GOLT1B MT-ND1 NDUFS6 NDUFS2 NDUFV1 NDUFS3 NDUFV2 MT-ND5 NDUFA12 NDUFB8 NDUFB9 NDUFB10 NDUFV3 NDUFB5 NDUFB7 STOML2 NDUFB11 NDUFS4
HuMAP2_01374	4	Q13418 Q9HBI0 Q15404 Q9HBI1 Q9NVD7 P48059 Q8NFW8	ILK PARVG RSU1 PARVB PARVA LIMS1 CMAS
HuMAP2_01375	2	O60218 C9JRZ8 P07195	AKR1B10 AKR1B15 LDHB
HuMAP2_01376	5	O43516 P16333 Q8TF74 A6NGB9 Q16626 O00401	WIPF1 NCK1 WIPF2 WIPF3 MEA1 WASL
HuMAP2_01377	3	Q9C086 Q9Y230 Q53TQ3 Q6ZRS2 Q9Y265 Q9ULG1 Q6PI98 O43257 Q6P4R8 Q9BVM2 Q9H9F9	INO80B RUVBL2 INO80D SRCAP RUVBL1 INO80 INO80C ZNHIT1 NFRKB DPCD ACTR5
HuMAP2_01378	4	P19235 P01588	EPOR EPO
HuMAP2_01379	4	Q8NEX5 P53634	WFDC9 CTSC
HuMAP2_01380	5	Q0PNE2 Q9P0Z9 P24278 Q96EB1 Q9UID6 Q8TE02 Q8N680	ELP6 PIPOX ZBTB25 ELP4 ZNF639 ELP5 ZBTB2
HuMAP2_01381	3	P15923 Q96RJ6	TCF3 FERD3L
HuMAP2_01382	2	Q96DD0 Q9Y2Z0	LRRC39 SUGT1
HuMAP2_01383	5	P12110 Q96KS0 Q7Z7E8 Q9BXJ5	COL6A2 EGLN2 UBE2Q1 C1QTNF2
HuMAP2_01384	5	Q96BR6 O75325 Q8N3Y1	ZNF669 LRRN2 FBXW8
HuMAP2_01385	5	Q13643 Q9ULH7 Q7Z309 P09630 Q96KM6 Q5JTD0	FHL3 MRTFB FAM122B HOXC6 ZNF512B TJAP1
HuMAP2_01386	2	P01563 P05013 P01569	IFNA2 IFNA6 IFNA5
HuMAP2_01387	5	Q96RS6 Q6IQ49 Q8WUQ7 Q86YS6 Q9H5V9 Q9Y421 Q14562 Q8WUD4 O95391	NUDCD1 SDE2 CACTIN RAB43 CXorf56 FAM32A DHX8 CCDC12 SLU7
HuMAP2_01388	5	Q9UI38 Q9UHI8	PRSS46P PRSS50 ADAMTS1
HuMAP2_01389	5	O43422 Q6ZN55 Q86VQ1 Q8WV44	THAP12 ZNF574 GLCCI1 TRIM41
HuMAP2_01390	3	Q9NV56 Q05BQ5 Q9BV73	MRGBP MBTD1 CEP250
HuMAP2_01391	2	Q5HYK7 Q96HL8	SH3D19 SH3YL1
HuMAP2_01392	4	Q2TAA8 Q8WXW3 Q7Z3E2 Q9HCJ6 P07947	TSNAXIP1 PIBF1 CCDC186 VAT1L YES1
HuMAP2_01393	4	P38159 P23588 P27816	RBMX EIF4B MAP4
HuMAP2_01394	3	P20337 P20336 Q96C24 Q9H082	RAB3B RAB3A SYTL4 RAB33B
HuMAP2_01395	4	A6NHL2 O14530	TUBAL3 TXNDC9
HuMAP2_01396	2	P26368 O95232 P0DN76 Q14498 Q05519	U2AF2 LUC7L3 U2AF1L5 RBM39 SRSF11
HuMAP2_01397	4	Q9Y3I0 Q9Y3L3 P22102	RTCB SH3BP1 GART
HuMAP2_01398	3	Q8WVM7 Q9UQE7 Q9NTI5 Q8N3U4 O60216 Q29RF7 Q14683 Q96FF9 Q8NDV3	STAG1 SMC3 PDS5B STAG2 RAD21 PDS5A SMC1A CDCA5 SMC1B
HuMAP2_01399	5	Q9Y2T5 Q7Z7N9	GPR52 TMEM179B
HuMAP2_01400	5	Q9GZY8 Q09328 Q96EE4 Q7Z5L4 Q8N6M3 P51674	MFF MGAT5 CCDC126 SPATA19 FITM2 GPM6A
HuMAP2_01401	5	Q99829 P29401 O15037	CPNE1 TKT KHNYN
HuMAP2_01402	3	P49761 Q07955 Q15424 Q9BRL6 Q01130	CLK3 SRSF1 SAFB SRSF8 SRSF2
HuMAP2_01403	5	O43493 P62330 Q10471	TGOLN2 ARF6 GALNT2
HuMAP2_01404	5	Q9Y6U3 Q13045 Q32MZ4 P28289 Q9H3H9 Q9UPW5	SCIN FLII LRRFIP1 TMOD1 TCEAL2 AGTPBP1
HuMAP2_01405	1	P19387 O15514 P24928 P62487	POLR2C POLR2D POLR2A POLR2G
HuMAP2_01406	4	O00291 Q96FN4 Q9H4W6	HIP1 CPNE2 EBF3
HuMAP2_01407	4	O75164 O00626 O94953 Q96IQ9	KDM4A CCL22 KDM4B ZNF414
HuMAP2_01408	3	P68431 Q13111 Q8N806	H3C1 CHAF1A UBR7
HuMAP2_01409	5	Q96A84 Q86XT2 P02746 O75718	EMID1 VPS37D C1QB CRTAP
HuMAP2_01410	5	Q9Y3C6 Q9UJC5 Q8IXQ4	PPIL1 SH3BGRL2 GPALPP1
HuMAP2_01411	2	P20839 Q96BM1 P12268	IMPDH1 ANKRD9 IMPDH2
HuMAP2_01412	5	Q10713 Q17RF5 Q8WV74 Q14527 O75439	PMPCA ODAPH NUDT8 HLTF PMPCB
HuMAP2_01413	5	Q5T5X7 O95235 Q96T17	BEND3 KIF20A MAP7D2
HuMAP2_01414	5	P49795 Q86TV6 O76081 Q9BYI3 Q9BVL4 Q9UHQ1 Q9NRM6	RGS19 TTC7B RGS20 FAM126A SELENOO NARF IL17RB
HuMAP2_01415	2	Q96DX5 P06732 P12277	ASB9 CKM CKB
HuMAP2_01416	4	Q9H267 P28290 Q9NZC7 Q5T1M5 Q96G27	VPS33B ITPRID2 WWOX FKBP15 WBP1
HuMAP2_01417	4	O00213 Q6ZW31	APBB1 SYDE1
HuMAP2_01418	4	Q8WXB1 Q86X76 Q96GD0 Q9H4Y5 Q9NPH2 P04075 P0DMV9 P09972	METTL21A NIT1 PDXP GSTO2 ISYNA1 ALDOA HSPA1B ALDOC
HuMAP2_01419	4	O95295 Q6QNY1 Q8TDH9 Q8TDM0 Q9UL45 Q96EV8 Q9C0H9 Q6QNY0	SNAPIN BLOC1S2 BLOC1S5 BCAS4 BLOC1S6 DTNBP1 SRCIN1 BLOC1S3
HuMAP2_01420	5	Q92947 Q9Y3D7	GCDH PAM16
HuMAP2_01421	5	Q05682 Q92963 Q8N6I1 Q9BQG2 Q9HCD5 O60938 Q8N653 Q6ZMY9	CALD1 RIT1 EID2 NUDT12 NCOA5 KERA LZTR1 ZNF517
HuMAP2_01422	2	Q8IU80 P03951	TMPRSS6 F11
HuMAP2_01423	3	Q9Y2D4 P27930	EXOC6B IL1R2
HuMAP2_01424	4	P49756 O14863 O75916 Q6NWY9	RBM25 SLC30A4 RGS9 PRPF40B
HuMAP2_01425	1	Q9Y580 Q6NZY4	RBM7 ZCCHC8
HuMAP2_01426	3	P30520 Q9NY33	ADSS2 DPP3
HuMAP2_01427	5	Q9UGV2 Q8IYQ7 O00168 Q13454 Q9NZ52 Q9Y3A2	NDRG3 THNSL1 FXYD1 TUSC3 GGA3 UTP11
HuMAP2_01428	4	P35219	IGHG3 CA8
HuMAP2_01429	2	Q5JZY3 Q15375	EPHA10 EPHA7
HuMAP2_01430	4	O95232 Q05519 Q8IZL8 Q14498 Q7L014 P26368 P0DN76	LUC7L3 SRSF11 PELP1 RBM39 DDX46 U2AF2 U2AF1L5
HuMAP2_01431	5	Q8N108 Q7Z3K6 Q14865 Q6PH81	MIER1 MIER3 ARID5B C16orf87
HuMAP2_01432	5	P03950 P12724 P13489 P07998	ANG RNASE3 RNH1 RNASE1
HuMAP2_01433	3	Q96A65 Q9UPT5 Q8TAG9	EXOC4 EXOC7 EXOC6
HuMAP2_01434	5	Q5VT40 Q9BT49 Q96GC6 O94887 Q9BSL1 Q5XPI4 P62979	FAM78B THAP7 ZNF274 FARP2 UBAC1 RNF123 RPS27A
HuMAP2_01435	2	Q9P2T1 Q6P587	GMPR2 FAHD1
HuMAP2_01436	4	P07741 Q13951	APRT CBFB
HuMAP2_01437	5	Q9NQH7 Q86WC4 Q96CA5	XPNPEP3 OSTM1 BIRC7
HuMAP2_01438	2	P55286 P55287	CDH8 CDH11
HuMAP2_01439	5	Q8WUH6 Q8IUX1 Q9NPL8	TMEM263 TMEM126B TIMMDC1
HuMAP2_01440	5	P11047 P55268 A4D0S4 O15230 Q8IX12 P20933	LAMC1 LAMB2 LAMB4 LAMA5 CCAR1 AGA
HuMAP2_01441	5	Q6Y1H2 Q5BJD5 O15321 O43505 O14681	HACD2 TMEM41B TM9SF1 B4GAT1 EI24
HuMAP2_01442	2	Q96BY7 Q9UPM6 Q86U70	ATG2B LHX6 LDB1
HuMAP2_01443	4	Q9Y6K9 Q86SQ7	IKBKG SDCCAG8
HuMAP2_01444	2	P0DML3 P01241 P0DML3	CSH2 GH1 CSH2
HuMAP2_01445	5	Q6ZMP0 Q9P0U3 P55316 P22891	THSD4 SENP1 FOXG1 PROZ
HuMAP2_01446	5	Q14005 Q9UQR1 P55017	IL16 ZNF148 SLC12A3
HuMAP2_01447	4	O76094 Q9HC36 Q5T280 Q9NVN8 Q9UNQ2	SRP72 MRM3 SPOUT1 GNL3L DIMT1
HuMAP2_01448	2	P98196 Q9NQX5	ATP11A NPDC1
HuMAP2_01449	4	Q8WUU4 Q9H165 Q92575 Q8WWY6 Q8N7W2	ZNF296 BCL11A UBXN4 MBD3L1 BEND7
HuMAP2_01450	5	Q92903 O95674	CDS1 CDS2
HuMAP2_01451	5	Q96S06 P26012	LMF1 ITGB8
HuMAP2_01452	4	O43493 P62330	TGOLN2 ARF6
HuMAP2_01453	5	Q7Z398 A2RUB1 Q9H0B3	ZNF550 MEIOC IQCN
HuMAP2_01454	4	O95985 Q06787 P51114 P51116	TOP3B FMR1 FXR1 FXR2
HuMAP2_01455	2	P30405 Q15124 P10768 Q6ZMR3 P49419	PPIF PGM5 ESD LDHAL6A ALDH7A1
HuMAP2_01456	2	Q9HCK8 Q9NQB0 Q9H5V7	CHD8 TCF7L2 IKZF5
HuMAP2_01457	4	Q93008 Q99666 P46060	USP9X RGPD5 RANGAP1
HuMAP2_01458	2	Q06330 Q92585	RBPJ MAML1
HuMAP2_01459	4	Q9BX40 P04279 O60356 Q02383 Q9NTG7	LSM14B SEMG1 NUPR1 SEMG2 SIRT3
HuMAP2_01460	5	Q9H2U2 Q96DB5 P61604 P30084	PPA2 RMDN1 HSPE1 ECHS1
HuMAP2_01461	4	Q12965 O00159	MYO1E MYO1C
HuMAP2_01462	4	Q9NP71 Q9HAP2 Q9UH92 O95196	MLXIPL MLXIP MLX CSPG5
HuMAP2_01463	5	Q9C0D3 Q3SY00	ZYG11B TSGA10IP
HuMAP2_01464	4	P48960 O60507 Q9UHX3 Q13423 Q6UX65	CD97 TPST1 ADGRE2 NNT DRAM2
HuMAP2_01465	4	Q9P2E7 Q9NPG4 O14917 O95833	PCDH10 PCDH12 PCDH17 CLIC3
HuMAP2_01466	2	Q9BT92 P15104	TCHP GLUL
HuMAP2_01467	2	Q9H2X3 P28222 Q9NNX6	CLEC4M HTR1B CD209
HuMAP2_01468	4	Q969H0 Q9H6K5 P0C2W1	FBXW7 PRR36 FBXO45
HuMAP2_01469	5	Q7RTY0 Q96KC8 Q9UHP7 A1A5C7	SLC16A13 DNAJC1 CLEC2D SLC22A23
HuMAP2_01470	4	Q9NVU0 O75575 P05423 Q9Y535 Q9NW08 O14802 Q9H1D9 O15318 Q9BUI4 Q9BT43	POLR3E CRCP POLR3D POLR3H POLR3B POLR3A POLR3F POLR3G POLR3C POLR3GL
HuMAP2_01471	4	Q9BXY0 Q9Y3T9	MAK16 NOC2L
HuMAP2_01472	3	O60508 O95926 Q9ULR0 Q9BZJ0 Q9HCS7 Q9NW64 Q9P013 Q9UNP9 Q8WUD4 Q13573 O60306 Q96NB3	CDC40 SYF2 ISY1 CRNKL1 XAB2 RBM22 CWC15 PPIE CCDC12 SNW1 AQR ZNF830
HuMAP2_01473	2	P52294 Q9UKX7 O60942 P49790 Q9BW19	KPNA1 NUP50 RNGTT NUP153 KIFC1
HuMAP2_01474	4	Q8IV03 Q9Y5S2 A0MZ66 Q14CS0 Q96RY7	LURAP1L CDC42BPB SHTN1 UBXN2B IFT140
HuMAP2_01475	2	Q06546 Q8TAK5 Q06547	GABPA GABPB2 GABPB1
HuMAP2_01476	5	O15067 Q9UBE0 P48506 P61956 Q06203 Q8N6R0 O95834	PFAS SAE1 GCLC SUMO2 PPAT EEF1AKNMT EML2
HuMAP2_01477	5	P10415 Q7Z2E3 Q92934 O43521 Q07817 Q8IUC4 Q5TBC7 Q9BU70	BCL2 APTX BAD BCL2L11 BCL2L1 RHPN2 BCL2L15 TRMO
HuMAP2_01478	2	Q03001 O75122 Q15555 Q15691 Q86Y91	DST CLASP2 MAPRE2 MAPRE1 KIF18B
HuMAP2_01479	2	P50221 P50222	MEOX1 MEOX2
HuMAP2_01480	3	O75380 O95182	NDUFS6 NDUFA7
HuMAP2_01481	5	Q9BTE6 Q8TCU4 Q9H8W5 Q15750	AARSD1 ALMS1 TRIM45 TAB1
HuMAP2_01482	2	Q8IWX8 O15042 Q96I25	CHERP U2SURP RBM17
HuMAP2_01483	5	Q9NQ87 P49354 P53609 Q6DCA0	HEYL FNTA PGGT1B AMMECR1L
HuMAP2_01484	5	P25106 P29033 P02786	ACKR3 GJB2 TFRC
HuMAP2_01485	4	Q9H5H4 P57071 Q9Y4C8 Q7Z2W4 O15037	ZNF768 PRDM15 RBM19 ZC3HAV1 KHNYN
HuMAP2_01486	4	Q5T2W1 Q6ZV89 P31641 Q9BZV2 O76082	PDZK1 SH2D5 SLC6A6 SLC19A3 SLC22A5
HuMAP2_01487	4	Q5TF21 O60683 Q9Y394 Q9NY72 Q99624	SOGA3 PEX10 DHRS7 SCN3B SLC38A3
HuMAP2_01488	2	Q13813 O15020 Q01082	SPTAN1 SPTBN2 SPTBN1
HuMAP2_01489	4	P17661 P14136 Q8TDV5 Q8NHS9	DES GFAP GPR119 SPATA22
HuMAP2_01490	5	P45954 Q9NQE7 Q92626	ACADSB PRSS16 PXDN
HuMAP2_01491	4	Q99571 O75063	P2RX4 FAM20B
HuMAP2_01492	2	P14625 Q9Y4L1 Q15084 P11021	HSP90B1 HYOU1 PDIA6 HSPA5
HuMAP2_01493	4	Q02539 Q9BU19	RPS26P11 H1-1 ZNF692
HuMAP2_01494	5	Q9P2F5 Q9GZY0	STOX2 NXF2
HuMAP2_01495	2	O95486 O94855	SEC24A SEC24D
HuMAP2_01496	2	P27361 P28482	MAPK3 MAPK1
HuMAP2_01497	4	Q17RF5 Q8WV74	ODAPH NUDT8
HuMAP2_01498	2	Q96BW1 Q9NWZ5	UPRT UCKL1
HuMAP2_01499	4	P11498 P54886 P36776	PC ALDH18A1 LONP1
HuMAP2_01500	3	Q9UJN7 Q9NR11 Q96DN2	ZNF391 ZNF302 VWCE
HuMAP2_01501	4	Q8IXQ3 Q96GM1	C9orf40 PLPPR2
HuMAP2_01502	2	P35232 P05141	PHB SLC25A5
HuMAP2_01503	4	Q96S59 Q9H7D7 Q9NWU2 Q7L5Y9 Q6VN20 Q8IUR7 Q8IVV7 Q9UL63 Q9H871 Q96E35 P62699 P13385	RANBP9 WDR26 GID8 MAEA RANBP10 ARMC8 GID4 MKLN1 RMND5A ZMYND19 YPEL5 TDGF1
HuMAP2_01504	5	O60218 Q15843 P35557 P05413 Q9H469 P10768	AKR1B10 NEDD8 GCK FABP3 FBXL15 ESD
HuMAP2_01505	5	P22455 Q96JM4	FGFR4 LRRIQ1
HuMAP2_01506	1	Q9P286 O96013 Q9NQU5	PAK5 PAK4 PAK6
HuMAP2_01507	3	P00441 Q9Y3C8 Q15417	SOD1 UFC1 CNN3
HuMAP2_01508	4	O75554 O94907 Q8IUH3 Q8N264 O00142	WBP4 DKK1 RBM45 ARHGAP24 TK2
HuMAP2_01509	2	Q9Y3B9 Q9BYG3 Q9NW13	RRP15 NIFK RBM28
HuMAP2_01510	1	Q7L9L4 Q9H8S9	MOB1B MOB1A
HuMAP2_01511	4	Q4V328 Q12799 B9ZVM9	GRIPAP1 TCP10 TCP10L2
HuMAP2_01512	4	O60832 Q8N5P1 Q9NPE3 Q13601 Q4G0J3 P49711 Q5SSJ5 Q9NY12 Q6ZN17 Q99575 Q00577	DKC1 ZC3H8 NOP10 KRR1 LARP7 CTCF HP1BP3 GAR1 LIN28B POP1 PURA
HuMAP2_01513	5	Q6B0I6 Q8TEL6	KDM4D TRPC4AP
HuMAP2_01514	5	P17655 P21281 Q9ULD0 P38606	CAPN2 ATP6V1B2 OGDHL ATP6V1A
HuMAP2_01515	3	O15116 P62312 Q6UX04 Q9Y333 Q9UK45 O95777 Q9Y4Z0 Q13838 P62310	LSM1 LSM6 CWC27 LSM2 LSM7 LSM8 LSM4 DDX39B LSM3
HuMAP2_01516	2	Q15047 Q6VMQ6 Q9NWR8	SETDB1 ATF7IP MCUB
HuMAP2_01517	5	Q96PE3 P57771 Q9NPJ8	INPP4A RGS8 NXT2
HuMAP2_01518	4	Q8N336 Q9BUX1	ELMOD1 CHAC1
HuMAP2_01519	5	Q9NQ84 Q9H4A5	GPRC5C GOLPH3L
HuMAP2_01520	2	Q05639 Q9BVG4	EEF1A2 PBDC1
HuMAP2_01521	5	Q8N5M9 P04843 P61619 Q9UGP8 P39656 P27824 Q9H0U3 O15173	JAGN1 RPN1 SEC61A1 SEC63 DDOST CANX MAGT1 PGRMC2
HuMAP2_01522	2	Q9H1I8 Q8N3C0 Q8N9N2 Q15650	ASCC2 ASCC3 ASCC1 TRIP4
HuMAP2_01523	5	P16562 Q96QS3 Q9P270 Q9Y6A5	CRISP2 ARX SLAIN2 TACC3
HuMAP2_01524	5	Q96EE4 Q9GZY8 Q7Z5L4	CCDC126 MFF SPATA19
HuMAP2_01525	2	P09681 Q8N3G9	GIP TMEM130
HuMAP2_01526	2	Q9NVR7 Q9Y5P8	TBCCD1 PPP2R3B
HuMAP2_01527	5	P37268 Q7L3V2	FDFT1 RTL10
HuMAP2_01528	4	Q05513 P41743 Q9NPB6 Q9BYG5 Q8TEW0 Q9BYG4 Q15334 Q6RI45 Q9NZL6 Q6P1M3	PRKCZ PRKCI PARD6A PARD6B PARD3 PARD6G LLGL1 BRWD3 RGL1 LLGL2
HuMAP2_01529	2	P82663 Q9Y399 P82673 Q92552 Q9Y676 P51398 Q9Y3D3 Q9Y3D5 O60783 Q9Y291 Q96EL2 Q96EY7 Q9Y2R9 P82921 P82664 Q92665 P82914 Q9Y2R5 P82912 P82933 P82650 P82930 P82932 P82675 Q9BYN8 Q9Y2Q9 Q9Y3D9	MRPS25 MRPS2 MRPS35 MRPS27 MRPS18B DAP3 MRPS16 MRPS18C MRPS14 MRPS33 MRPS24 PTCD3 MRPS7 MRPS21 MRPS10 MRPS31 MRPS15 MRPS17 MRPS11 MRPS9 MRPS22 MRPS34 MRPS6 MRPS5 MRPS26 MRPS28 MRPS23
HuMAP2_01530	3	O14979 Q9H074 Q4VXU2 Q9H000	HNRNPDL PAIP1 PABPC1L MKRN2
HuMAP2_01531	4	Q9UHA3 P22492 O00541 Q9GZL7 Q14137 Q9UKD2	RSL24D1 HIST1H1T PES1 WDR12 BOP1 MRTO4
HuMAP2_01532	1	Q5TYX0 Q5VWM5	PRAMEF5 PRAMEF9
HuMAP2_01533	5	Q92681 Q2M1K9 Q96DA0 Q96K83 Q6SZW1	RSC1A1 ZNF423 ZG16B ZNF521 SARM1
HuMAP2_01534	5	P04004 P10075 Q01804 P83105 Q9HD89	VTN GLI4 OTUD4 HTRA4 RETN
HuMAP2_01535	2	Q6ZQY3 Q3SXY8	GADL1 ARL13B
HuMAP2_01536	4	Q7LG56 P31350 P54725 Q96D46	RRM2B RRM2 RAD23A NMD3
HuMAP2_01537	2	Q3V5L5	MGAT5B ABHD18
HuMAP2_01538	2	O14713 O00522	ITGB1BP1 KRIT1
HuMAP2_01539	2	Q14004 Q9NYV4	CDK13 CDK12
HuMAP2_01540	4	Q99784 Q5SRI9	OLFM1 MANEA
HuMAP2_01541	5	P49354 P56537 Q6DCA0	FNTA EIF6 AMMECR1L
HuMAP2_01542	5	P12277 P55786 Q9H0N5 P06732	CKB NPEPPS PCBD2 CKM
HuMAP2_01543	4	P22059 P23434 P39748 Q13813 P06753 P11277	OSBP GCSH FEN1 SPTAN1 TPM3 SPTB
HuMAP2_01544	2	Q9UHE8 Q6NZ63	STEAP1 STEAP1B
HuMAP2_01545	4	O00410 Q9BQ48	IPO5 MRPL34
HuMAP2_01546	5	Q9H3N1 O15031 O75324 Q9NPF0 Q96CP6	TMX1 PLXNB2 SNN CD320 GRAMD1A
HuMAP2_01547	5	Q6ZQW0 O75677 Q5VWQ8 O75679 O75678 P30622 Q86VK4 Q9NWL6 Q9ULU8	IDO2 RFPL1 DAB2IP RFPL3 RFPL2 CLIP1 ZNF410 ASNSD1 CADPS
HuMAP2_01548	2	Q96ME7 Q02878 P83881	ZNF512 RPL6 RPL36A
HuMAP2_01549	5	Q6AZZ1 P34130 P51888	TRIM68 NTF4 PRELP
HuMAP2_01550	4	Q8NB90 Q9BW66 Q9BVQ7 Q9NX04	SPATA5 RIPK4 CINP SPATA5L1 C1orf109
HuMAP2_01551	3	Q9BRR8 Q9UKY1 Q9NV06 Q9BRX9 O14492	GPATCH1 ZHX1 DCAF13 WDR83 SH2B2
HuMAP2_01552	2	Q04828 P52895	AKR1C1 AKR1C2
HuMAP2_01553	4	Q12955 Q8WX92 Q92565 Q01484 P16157	ANK3 NELFB RAPGEF5 ANK2 ANK1
HuMAP2_01554	2	Q12857 Q14938 O00712	NFIA NFIX NFIB
HuMAP2_01555	5	Q96EI5 P51784 Q9HAP6 P32320 Q93052 Q9NZW5 O14910 Q14168	TCEAL4 USP11 LIN7B CDA LPP MPP6 LIN7A MPP2
HuMAP2_01556	5	Q9BVK8 Q9H813	TMEM147 PACC1
HuMAP2_01557	4	P09619 Q9NZQ7 Q13535 Q5TB30	PDGFRB CD274 ATR DEPDC1
HuMAP2_01558	5	P04818 Q9UN36 Q9Y6I3 Q86WR0	TYMS NDRG2 EPN1 CCDC25
HuMAP2_01559	5	Q9GZN1 Q6ZRS2 O95619 O43257 Q8N2Y8 P30291	ACTR6 SRCAP YEATS4 ZNHIT1 RUSC2 WEE1
HuMAP2_01560	5	Q99717 Q8WWF3	SMAD5 SSMEM1
HuMAP2_01561	5	O75556 P02788 Q8NFR7 P61626	SCGB2A1 LTF CCDC148 LYZ IGHA1
HuMAP2_01562	5	O94766 Q9P260 O00461 Q9H1Z4	B3GAT3 RELCH GOLIM4 WDR13
HuMAP2_01563	4	Q9UH92 O95196	MLX CSPG5
HuMAP2_01564	3	Q07960 Q9H4A6	ARHGAP1 GOLPH3
HuMAP2_01565	2	Q9NW61 Q6ICB4 P32019	PLEKHJ1 PHETA2 INPP5B
HuMAP2_01566	5	Q9H2A9 Q9HD23 Q8NCR0	CHST8 MRS2 B3GALNT2
HuMAP2_01567	4	Q96N67 Q96HP0 Q96II8 O75427 Q9Y2L9 Q8NF50 Q5VUJ6	DOCK7 DOCK6 LRCH3 LRCH4 LRCH1 DOCK8 LRCH2
HuMAP2_01568	5	P49841 Q92837	GSK3B FRAT1
HuMAP2_01569	3	P09038 Q8IYR6 Q658P3	FGF2 TMEFF1 STEAP3
HuMAP2_01570	5	Q9NYV6 Q3B726 O95602 P0DPB5 Q9H9Y6 Q9P1U0	RRN3 TWISTNB POLR1A POLR1D POLR1B ZNRD1
HuMAP2_01571	5	P19338 Q99733 P16403 P55209	NCL NAP1L4 H1-2 NAP1L1
HuMAP2_01572	5	P51965 Q96LR5 P23381 P61077 Q9Y2X8 Q96BH1	UBE2E1 UBE2E2 WARS UBE2D3 UBE2D4 RNF25
HuMAP2_01573	5	P28331 P49821 P47985 O75438 O95299 Q16795 O43678 O15239 O95182 Q9Y3E0 O43920 Q16718 O75380 O75306 O43676 O75489 Q9P032 P03886 P51970 P19404 O75251 O95167 P03905 P03915 Q9UI09 O00217 O95169 Q9Y6M9 O96000 P56181 O95168 O43674 O95139 P17568 O43181 P56556 Q9UJZ1 Q9NX14 Q9BU61 Q9P0J0	NDUFS1 NDUFV1 UQCRFS1 NDUFB1 NDUFA10 NDUFA9 NDUFA2 NDUFA1 NDUFA7 GOLT1B NDUFS5 NDUFA5 NDUFS6 NDUFS2 NDUFB3 NDUFS3 NDUFAF4 MT-ND1 NDUFA8 NDUFV2 NDUFS7 NDUFA3 MT-ND4 MT-ND5 NDUFA12 NDUFS8 NDUFB8 NDUFB9 NDUFB10 NDUFV3 NDUFB4 NDUFB5 NDUFB6 NDUFB7 NDUFS4 NDUFA6 STOML2 NDUFB11 NDUFAF3 NDUFA13
HuMAP2_01574	3	P78417 Q99497 Q86X76 Q53H82 Q9BY32	GSTO1 PARK7 NIT1 LACTB2 ITPA
HuMAP2_01575	4	Q9Y605 Q86YC2 Q96HT8 Q15014 Q9UBU8	EP400P1 MRFAP1 PALB2 MRFAP1L1 MORF4L2 MORF4L1
HuMAP2_01576	2	Q92882 O75695	OSTF1 RP2
HuMAP2_01577	5	Q9H8M5 Q93096 O75365 O75037 Q12974 Q6P4Q7	CNNM2 PTP4A1 PTP4A3 KIF21B PTP4A2 CNNM4
HuMAP2_01578	4	Q8N1S5 Q8IYV9	SLC39A11 IZUMO1
HuMAP2_01579	3	Q6P2I3 Q96GK7 Q53S33	FAHD2B FAHD2A BOLA3
HuMAP2_01580	2	P52790 Q2TB90	HK3 HKDC1
HuMAP2_01581	5	Q8N0V3 Q96DT6 Q53GT1 Q7Z6B7 Q96GP6 P49448 A6NFY7 A6NJ78	RBFA ATG4C KLHL22 SRGAP1 SCARF2 GLUD2 SDHAF1 METTL15
HuMAP2_01582	2	Q8IWZ3 P43355 O15480 O75179 Q8IWZ3	ANKHD1 MAGEA1 MAGEB3 ANKRD17 ANKHD1
HuMAP2_01583	3	P33316 P49915	DUT GMPS
HuMAP2_01584	1	Q9Y5G3 Q9Y5G2	PCDHGB1 PCDHGB2
HuMAP2_01585	4	O95456 Q06323 Q9UL46 O14562 P40313 O14818 P25789 P25788 P60900 Q9BT73 P25787 P25786 P20618 Q969U7 Q14997 P41214 Q9Y244 P28066 Q53H80 P28070 P28074 P49721 P49720 P28062 P28072 Q99436 Q8TAA3 P28065 P40306	PSMG1 PSME1 PSME2 UBFD1 CTRL PSMA7 PSMA4 PSMA3 PSMA6 PSMG3 PSMA2 PSMA1 PSMB1 PSMG2 PSME4 EIF2D POMP PSMA5 AKIRIN2 PSMB4 PSMB5 PSMB2 PSMB3 PSMB8 PSMB6 PSMB7 PSMA8 PSMB9 PSMB10
HuMAP2_01586	4	P10619 P52758 Q14019 P40926	CTSA RIDA COTL1 MDH2
HuMAP2_01587	2	Q96KR1 Q12906 Q12905 Q07666 Q96SI9	ZFR ILF3 ILF2 KHDRBS1 STRBP
HuMAP2_01588	5	P54253 Q99592 P52739 Q96RK0 Q9H5J0	ATXN1 ZBTB18 ZNF131 CIC ZBTB3
HuMAP2_01589	4	Q6EEV6 P55854 P60983 P32929 Q96RW7 P35573 O43765	SUMO4 SUMO3 GMFB CTH HMCN1 AGL SGTA
HuMAP2_01590	5	O94903 Q3KQV9	PLPBP UAP1L1
HuMAP2_01591	4	P02655 P01350	CROCCP2 APOC2 GAST DSCR4
HuMAP2_01592	3	O60341 Q9UKL0 Q9NP66 Q9P2K3	KDM1A RCOR1 HMG20A RCOR3
HuMAP2_01593	3	O75563 P23760 Q86WV1	SKAP2 PAX3 SKAP1
HuMAP2_01594	4	Q96A49 Q13765 O60524 P55010	SYAP1 NACA NEMF EIF5
HuMAP2_01595	4	Q96SQ9 Q68DA7	CYP2S1 FMN1
HuMAP2_01596	5	Q96BR6 Q9NRW4 P98170 Q96CA5 Q9NR28 O95837 O75325 Q13490	ZNF669 DUSP22 XIAP BIRC7 DIABLO GNA14 LRRN2 BIRC2
HuMAP2_01597	5	P98077 P29353 Q8WZ73 Q9UJF2	SHC2 SHC1 RFFL RASAL2
HuMAP2_01598	5	Q70IA6 O95835 P41219 Q9Y2H1 Q9H8S9 Q9NRM7 Q7L9L4	MOB2 LATS1 PRPH STK38L MOB1A LATS2 MOB1B
HuMAP2_01599	3	A8MXV6 Q9Y4K4 Q96T59	CDRT15L2 MAP4K5 CDRT15
HuMAP2_01600	4	P49821 O75438 P19404 O00217 P56556 O43181 O75380 O75306 O43676 O75489 P03915 Q9UI09 P51970 O95169 Q9Y6M9 O96000 P56181 O43674 O95139 P17568 P28331 Q9NX14	NDUFV1 NDUFB1 NDUFV2 NDUFS8 NDUFA6 NDUFS4 NDUFS6 NDUFS2 NDUFB3 NDUFS3 MT-ND5 NDUFA12 NDUFA8 NDUFB8 NDUFB9 NDUFB10 NDUFV3 NDUFB5 NDUFB6 NDUFB7 NDUFS1 NDUFB11
HuMAP2_01601	2	Q13509 Q15398	TUBB3 DLGAP5
HuMAP2_01602	2	Q8IYI6 O00471 Q96A65 Q9UPT5 Q9Y2D4 Q8TAG9	EXOC8 EXOC5 EXOC4 EXOC7 EXOC6B EXOC6
HuMAP2_01603	5	O95428 Q6Y288 Q8N6G6 P27918	PAPLN B3GLCT ADAMTSL1 CFP
HuMAP2_01604	4	O95568 Q9NQV6 O43900	METTL18 PRDM10 PRICKLE3
HuMAP2_01605	4	Q9GZU5 Q5W111	NYX SPRYD7
HuMAP2_01606	5	P58004 P55735 Q96S15 Q9NXC5	SESN2 SEC13 WDR24 MIOS
HuMAP2_01607	5	P49589 Q7LBR1 Q96CF2	CARS CHMP1B CHMP4C
HuMAP2_01608	4	P32881 P05000 Q96E52 P05161 Q6ZT12	IFNA8 IFNW1 OMA1 ISG15 UBR3
HuMAP2_01609	4	P51178 Q9Y4K1 Q674R7 Q6MZM0 Q9UKA2	PLCD1 CRYBG1 ATG9B HEPHL1 FBXL4
HuMAP2_01610	3	Q9BZJ0 Q13573 Q96DF8 Q9P013	CRNKL1 SNW1 ESS2 CWC15
HuMAP2_01611	5	Q9UNE2 Q8IYJ3 Q9HCH5 Q8TDW5 O00194 Q4VX76	RPH3AL SYTL1 SYTL2 SYTL5 RAB27B SYTL3
HuMAP2_01612	5	Q9NRF2 Q969S3 P17861 A2RTX5 Q68D86 Q6ZV73 Q9UBP9	SH2B1 ZNF622 XBP1 TARSL2 CCDC102B FGD6 GULP1
HuMAP2_01613	4	P08218 Q8IZ73	CELA2B RPUSD2
HuMAP2_01614	5	Q3KRA9 Q8WUF8	ALKBH6 FAM172A
HuMAP2_01615	5	O75312 Q8WWR8	ZPR1 NEU4
HuMAP2_01616	3	Q9P246 Q13586	STIM2 STIM1
HuMAP2_01617	5	Q96AE4 Q9NTZ6 Q86V21	FUBP1 RBM12 AACS
HuMAP2_01618	5	P11047 P55268 P07942 O15230 Q15075 P20933 A4D0S4	LAMC1 LAMB2 LAMB1 LAMA5 EEA1 AGA LAMB4
HuMAP2_01619	1	A1A519 Q8N752	FAM170A CSNK1A1L
HuMAP2_01620	3	Q9H0U3 Q8TCJ2 Q2MV58	MAGT1 STT3B TCTN1
HuMAP2_01621	5	Q9UHD1 Q99447 Q99611 O75164 O00626 O94953 P10746	CHORDC1 PCYT2 SEPHS2 KDM4A CCL22 KDM4B UROS
HuMAP2_01622	2	O76038 Q8IY67	SCGN RAVER1
HuMAP2_01623	3	Q6UXM1 Q96JA1	LRIG3 LRIG1
HuMAP2_01624	4	Q92686 Q9BVG3 A8K855	NRGN TRIM62 EFCAB7
HuMAP2_01625	5	Q15025 Q70UQ0 Q8N1B4 Q5T0W9 P21757 Q9Y240 Q96IZ0	TNIP1 IKBIP VPS52 FAM83B MSR1 CLEC11A PAWR
HuMAP2_01626	3	Q7RTP6 Q49MI3	MICAL3 CERKL
HuMAP2_01627	4	O43663 O00178	PRC1 GTPBP1
HuMAP2_01628	3	Q7Z3B4 P35658 Q99567 P37198	NUP54 NUP214 NUP88 NUP62
HuMAP2_01629	5	Q00013 Q96JK2 P57060 P35749	MPP1 DCAF5 RWDD2B MYH11
HuMAP2_01630	4	Q86WA8 Q9H1X1 Q6MZZ7 Q9UPT8	LONP2 RSPH9 CAPN13 ZC3H4
HuMAP2_01631	4	Q14435 Q96DX4	GALNT3 RSPRY1
HuMAP2_01632	5	Q5VTB9 Q9NQZ6 Q5KU26	RNF220 ZC4H2 COLEC12
HuMAP2_01633	4	Q07002 Q8NA56	CDK18 TTC29
HuMAP2_01634	4	O95248 P20340 Q6IQ26 Q9NRW1 Q9H0N0	SBF1 RAB6A DENND5A RAB6B RAB6C
HuMAP2_01635	2	P49746 P35443 Q99726	THBS3 THBS4 SLC30A3
HuMAP2_01636	5	Q9UDR5 Q86X67 P52790 P26885 Q2TB90 P19367 P52789 Q9UL62	AASS NUDT13 HK3 FKBP2 HKDC1 HK1 HK2 TRPC5
HuMAP2_01637	2	Q9NZZ3 Q9BY43 Q9NP79 Q9H444	CHMP5 CHMP4A VTA1 CHMP4B
HuMAP2_01638	2	Q6PJG2 Q9H147	ELMSAN1 DNTTIP1
HuMAP2_01639	5	Q86YS3 Q5M775 Q8NFZ5 O75154	RAB11FIP4 SPECC1 TNIP2 RAB11FIP3
HuMAP2_01640	4	Q96H55 Q9UBP4 Q5T2N8 Q9Y4I1 Q9ULV0	MYO19 DKK3 ATAD3C MYO5A MYO5B
HuMAP2_01641	3	O75791 Q13480 Q9H3S7 Q9UQC2 Q9H706	GRAP2 GAB1 PTPN23 GAB2 GAREM1
HuMAP2_01642	3	Q8WXX7 P61962 Q53LP3 Q9HCM7	AUTS2 SOWAHA DCAF7 SOWAHC FBRSL1
HuMAP2_01643	5	P09619 Q9NZQ7 P16234 Q13535 Q5TB30	PDGFRB CD274 PDGFRA ATR DEPDC1
HuMAP2_01644	4	O60299 Q16204	LZTS3 CCDC6
HuMAP2_01645	2	P51159 Q9Y2J0	RAB27A RPH3A
HuMAP2_01646	2	Q8NFU5 P25791 Q5T7V8	IPMK LMO2 GORAB
HuMAP2_01647	4	Q86WN2 Q9UFP1	IFNE GASK1A
HuMAP2_01648	4	Q9UBY9 Q14315	HSPB7 FLNC
HuMAP2_01649	4	Q53FT3 Q9Y3E7 O95630	HIKESHI CHMP3 STAMBP
HuMAP2_01650	2	Q9BQG2 Q8N653	NUDT12 LZTR1
HuMAP2_01651	2	O00764 Q96AT9	PDXK RPE
HuMAP2_01652	4	Q9H2K2 O95271 O60547	TNKS2 TNKS GMDS
HuMAP2_01653	2	Q9P258 Q96SB8 Q96MF7 Q8IY18	RCC2 SMC6 NSMCE2 SMC5
HuMAP2_01654	4	Q2TAY7 P27695 Q8IZ69 P48643 Q13123	SMU1 APEX1 TRMT2A CCT5 IK
HuMAP2_01655	5	Q8NEK5 Q1X8D7	ZNF548 LRRC36
HuMAP2_01656	4	P59665 P18065 Q8N8U9 P59665	DEFA1 IGFBP2 BMPER DEFA1
HuMAP2_01657	4	Q92990 Q9HCJ5	GLMN ZSWIM6
HuMAP2_01658	4	P13667 P47989	PDIA4 XDH
HuMAP2_01659	2	P62942 P55854 Q96HC4 Q9UI15 P37802	FKBP1A SUMO3 PDLIM5 TAGLN3 TAGLN2
HuMAP2_01660	2	Q07157 Q9UDY2	TJP1 TJP2
HuMAP2_01661	4	Q7RTP6 Q8N3F8 Q92930 P61006 Q8IY33	MICAL3 MICALL1 RAB8B RAB8A MICALL2
HuMAP2_01662	5	Q96CM3 Q8N8Q3 O60232 Q5SQI0 Q9H611 Q8TAM1 Q8N4T4 Q14244 Q8TEU7 Q9BT17	RPUSD4 ENDOV ZNRD2 ATAT1 PIF1 BBS10 ARHGEF39 MAP7 RAPGEF6 MTG1
HuMAP2_01663	3	P35612 P35611	ADD2 ADD1
HuMAP2_01664	5	Q5JTY5 Q96P15 Q6UWN0	CBWD3 SERPINB11 LYPD4
HuMAP2_01665	5	A0A0B4J2A2 P0DN37 Q53EQ6 A0A075B759	PPIAL4C PPIAL4G TIGD5 PPIAL4E
HuMAP2_01666	4	Q70UQ0 O95613 P21757 Q96IZ0 Q9Y240	IKBIP PCNT MSR1 PAWR CLEC11A
HuMAP2_01667	5	Q9H0H5 Q8NEM2 O75940 Q93073 Q16557 P13010 Q00887 Q02241	RACGAP1 SHCBP1 SMNDC1 SECISBP2L PSG3 XRCC5 PSG9 KIF23
HuMAP2_01668	5	O95613 Q96LP2	PCNT FAM81B
HuMAP2_01669	2	Q96HH9 Q8IYS0 Q3KR37 O75071	GRAMD2B GRAMD1C GRAMD1B EFCAB14
HuMAP2_01670	5	P49589 Q7L591 Q9H974	CARS DOK3 QTRT2
HuMAP2_01671	5	Q16773 Q6P1N9 O60313 P61221 Q9BW30	KYAT1 TATDN1 OPA1 ABCE1 TPPP3
HuMAP2_01672	2	P04181 P10253 P30837	OAT GAA ALDH1B1
HuMAP2_01673	4	Q9UBE8 Q5U5X8 Q9UIF3	NLK FAM222A TEKT2
HuMAP2_01674	2	Q9H867 Q9BZE9 P55072	VCPKMT ASPSCR1 VCP
HuMAP2_01675	4	Q309B1 Q5M9N0 O95361	TRIM16L CCDC158 TRIM16
HuMAP2_01676	4	Q5T5X7 Q96HP0 A8K8V0 Q9H4L7 O75962	BEND3 DOCK6 ZNF785 SMARCAD1 TRIO
HuMAP2_01677	5	Q9NXD2 Q9UBQ0 Q86XE0 Q4G0F5 Q8WVY7 Q96QK1 Q96NW4 Q13596 Q9UNH7 O75436 Q92609 O60749 Q9Y5X3	MTMR10 VPS29 SNX32 VPS26B UBLCP1 VPS35 ANKRD27 SNX1 SNX6 VPS26A TBC1D5 SNX2 SNX5
HuMAP2_01678	4	Q0VGL1 Q9NQS7 Q96A19 Q53HL2 O15392	LAMTOR4 INCENP CCDC102A CDCA8 BIRC5
HuMAP2_01679	4	Q2M389 Q12768	WASHC4 WASHC5
HuMAP2_01680	2	Q12873 Q92797	CHD3 SYMPK
HuMAP2_01681	5	O43439 Q06455 Q9NQX0 O75081 Q9GZV8	CBFA2T2 RUNX1T1 PRDM6 CBFA2T3 PRDM14
HuMAP2_01682	3	P17275 P53539	JUNB FOSB
HuMAP2_01683	4	Q96HA1	POM121C POM121
HuMAP2_01684	3	Q92686 Q9BVG3	NRGN TRIM62
HuMAP2_01685	5	Q14019 P14324 O75521	COTL1 FDPS ECI2
HuMAP2_01687	5	P28070 Q8N960 Q96B23 Q14774 Q8N0Z3	PSMB4 CEP120 C18orf25 HLX SPICE1
HuMAP2_01688	4	P22670 P48380 Q92949 P32314	RFX1 RFX3 FOXJ1 FOXN2
HuMAP2_01689	4	O00481 P78410 O00478	BTN3A1 BTN3A2 LINC01667 BTN3A3
HuMAP2_01690	5	Q9BQI6 Q8IX21 Q9NS91 P49459	SLF1 SLF2 RAD18 UBE2A
HuMAP2_01691	4	Q96HW7 Q5TA45 Q96CB8 Q6P9B9 Q9NV88 Q96SY0	INTS4 INTS11 INTS12 INTS5 INTS4P2 INTS9 INTS14
HuMAP2_01692	2	Q9GZZ9 P61960	UBA5 UFM1
HuMAP2_01693	4	Q9Y5A7 P15498	NUB1 VAV1
HuMAP2_01694	2	Q9BVC3 P0CG13	DSCC1 CHTF8
HuMAP2_01695	2	Q6PI26 Q9NPE3 Q96HR8 P67809 O60832 Q9NY12 P16989	SHQ1 NOP10 NAF1 YBX1 DKC1 GAR1 YBX3
HuMAP2_01696	5	Q9BYE7 Q969R5 P36955 Q6P1R3 O75461 Q14186 Q9ULV3 Q8IWI9	PCGF6 L3MBTL2 SERPINF1 MSANTD2 E2F6 TFDP1 CIZ1 MGA
HuMAP2_01697	2	Q07817 Q92934 P10415 Q07812	BCL2L1 BAD BCL2 BAX
HuMAP2_01698	5	Q9NWV4 O43852 P04049 Q4KMP7	CZIB CALU RAF1 TBC1D10B
HuMAP2_01699	4	Q8WUY1 Q9Y5M8 P08240 Q9Y394 P20674	THEM6 SRPRB SRPRA DHRS7 COX5A
HuMAP2_01700	4	Q96NT1 Q8WVD3	NAP1L5 RNF138
HuMAP2_01701	5	Q96P53 Q8WY07 Q9H147 Q9NYH9	WDFY2 SLC7A3 DNTTIP1 UTP6
HuMAP2_01702	4	P17097 Q5VIY5 Q8IW41 Q16659 Q9UKA1	ZNF7 ZNF468 MAPKAPK5 MAPK6 FBXL5
HuMAP2_01703	5	Q15691 Q5MNZ6 Q03001 Q8IWE2 Q9UPY8 Q99501 Q86Y91	MAPRE1 WDR45B DST FAM114A1 MAPRE3 GAS2L1 KIF18B
HuMAP2_01704	5	P09067 P09017 Q12980 P07948	HOXB5 HOXC4 NPRL3 LYN
HuMAP2_01705	3	P52292 P49790 P08670	KPNA2 NUP153 VIM
HuMAP2_01706	5	A2RU49 P25208 Q9BXV9 Q9Y3C4 Q9NPF4 Q14657 Q96S44 Q8IYD1	HYKK NFYB GON7 TPRKB OSGEP LAGE3 TP53RK GSPT2
HuMAP2_01707	4	P36021 Q8N6K0	SLC16A2 TEX29
HuMAP2_01708	5	Q8TCX1 Q8NCM8 Q9UHG3	DYNC2LI1 DYNC2H1 PCYOX1
HuMAP2_01709	4	Q96RE7 Q8WWA0 Q8WWU7	NACC1 ITLN1 ITLN2
HuMAP2_01710	4	O15116 Q969L4 P62312 Q9H6E5 Q9Y4Y9 Q9P0M2 Q86TB9 Q9Y4Z0	LSM1 LSM10 LSM6 TUT1 LSM5 AKAP7 PATL1 LSM4
HuMAP2_01711	5	P0CG47 Q9H201 Q9H8M7 O95208	UBB EPN3 MINDY3 EPN2
HuMAP2_01712	3	Q9GZN1 Q8N108 Q96A08 O43257 Q8TBE0 Q99880	ACTR6 MIER1 H2BC1 ZNHIT1 BAHD1 H2BC13
HuMAP2_01713	4	Q00610 Q9H8K7 Q9BZ29 Q5JSL3 Q9NWV4	CLTC PAAT DOCK9 DOCK11 CZIB
HuMAP2_01714	4	Q4G0X9 O00463 O14795 Q9UPS8	CCDC40 TRAF5 UNC13B ANKRD26
HuMAP2_01715	5	Q9Y580 Q6NZY4 P57052	RBM7 ZCCHC8 RBM11
HuMAP2_01716	3	Q08380 Q8NCJ5	LGALS3BP SPRYD3
HuMAP2_01717	4	Q13207 O95897 Q15911	TBX2 OLFM2 C16orf47
HuMAP2_01718	4	O60296 P49841 Q9UPV9 O15294 Q8IXI2	TRAK2 GSK3B TRAK1 OGT RHOT1
HuMAP2_01719	5	Q8N5U6 Q969T4 Q96FW1	RNF10 UBE2E3 OTUB1
HuMAP2_01720	2	O00506 Q9P289 Q9BUL8	STK25 STK26 PDCD10
HuMAP2_01721	2	O75936 P42575	BBOX1 CASP2
HuMAP2_01722	1	Q96QC0 O94842	PPP1R10 TOX4
HuMAP2_01723	4	Q9H081 O14777 Q6P1K2 Q9H410 Q8NG31 Q9HBM1 Q6P1K2 Q8NBT2 O95229 Q96IY1 Q9BZD4	MIS12 NDC80 PMF1 DSN1 KNL1 SPC25 PMF1 SPC24 ZWINT NSL1 NUF2
HuMAP2_01724	5	P50750 O60563 O60583 O94992 Q99417 Q96MH2	CDK9 CCNT1 CCNT2 HEXIM1 MYCBP HEXIM2
HuMAP2_01725	3	P15924 P04264 P14923	DSP KRT1 JUP
HuMAP2_01726	4	P61160 Q9BWH6 Q9H9Y4 Q05048	ACTR2 RPAP1 GPN2 CSTF1
HuMAP2_01727	5	P31371 Q9NP95 Q96ST2	FGF9 FGF20 IWS1
HuMAP2_01728	2	Q8WVC0 Q6PD62 Q9GZS3 Q6P1J9 Q8N7H5	LEO1 CTR9 WDR61 CDC73 PAF1
HuMAP2_01729	2	Q16851 Q86YR5	UGP2 GPSM1
HuMAP2_01730	5	P19532 O14948 O75030 P19484 Q8N6Q8	TFE3 TFEC MITF TFEB METTL25
HuMAP2_01731	2	Q02224 A1L190	CENPE SYCE3
HuMAP2_01732	2	Q13823 O95478 Q9H6F5	GNL2 NSA2 CCDC86
HuMAP2_01733	2	O95684 Q96LK0 Q969Q6 Q5VT06	FGFR1OP CEP19 PPP2R3C CEP350
HuMAP2_01734	5	Q86XZ4 Q13685 O00411 Q9Y4P3 Q8WTP8 P27635 Q9H6W3 Q9BYF1 Q9BT40 Q9UNQ2 Q9NRW3 Q13510	SPATS2 AAMP POLRMT TBL2 AEN RPL10 RIOX1 ACE2 INPP5K DIMT1 APOBEC3C ASAH1
HuMAP2_01735	5	P43155 Q8IUW5 Q969Z4 Q9UEW8 P20813	CRAT RELL1 RELT STK39 CYP2B6
HuMAP2_01736	5	O00534 O75564 Q7L0Y3	VWA5A JRK TRMT10C
HuMAP2_01737	2	Q53H47 Q9BW85	SETMAR YJU2
HuMAP2_01738	4	Q5VV41 P50993 Q86VZ1	ARHGEF16 ATP1A2 P2RY8
HuMAP2_01739	4	Q8NBW4 Q7L523 Q9HB90 Q9NQL2	SLC38A9 RRAGA RRAGC RRAGD
HuMAP2_01740	4	Q6ZS30 Q13268 P34741	NBEAL1 DHRS2 SDC2
HuMAP2_01741	3	P00390 F5H284 P14550	GSR PPIAL4D AKR1A1
HuMAP2_01742	4	Q96S86 Q641Q3 P01023 P22352 Q9UJH8	HAPLN3 METRNL A2M GPX3 METRN
HuMAP2_01743	2	O95470 Q8IXB3	SGPL1 TRARG1
HuMAP2_01744	5	Q9NPJ3 Q9NZN3 Q8N4P3 O14662 Q9H1K0 Q9NRW7	ACOT13 EHD3 HDDC3 STX16 RBSN VPS45
HuMAP2_01745	2	Q9UK41 Q9NZ09 Q8NEZ2	VPS28 UBAP1 VPS37A
HuMAP2_01746	5	Q05932 P10606 Q12955 P35914 O00533 Q92565 Q01484 P16157	FPGS COX5B ANK3 HMGCL CHL1 RAPGEF5 ANK2 ANK1
HuMAP2_01747	5	P50453 Q9UMR7 P35237 Q5VVQ6 Q15811 Q9NVG8 O75347	SERPINB9 CLEC4A SERPINB6 YOD1 ITSN1 TBC1D13 TBCA
HuMAP2_01749	2	P36575 P32121	ARR3 ARRB2
HuMAP2_01750	5	P61962 Q53LP3 O60610	DCAF7 SOWAHC DIAPH1
HuMAP2_01751	5	Q9UHV9 Q9Y3E2 Q7Z3E1	PFDN2 BOLA1 TIPARP
HuMAP2_01752	4	P07711	CTSL CTSL3P
HuMAP2_01753	5	P78356 O95218	PIP4K2B ZRANB2
HuMAP2_01754	4	P49674 O15055 P48730 Q8TD47 Q8TC76	CSNK1E PER2 CSNK1D RPS4Y2 FAM110B
HuMAP2_01755	3	O43708 Q01469 P13804	GSTZ1 FABP5 ETFA
HuMAP2_01756	5	Q6NZI2 P48051 Q8IYB1	CAVIN1 KCNJ6 MB21D2
HuMAP2_01757	5	Q9H2D6 Q01804 P83105 Q9BZF9 P10075 Q6QEF8 P04004 Q9HD89	TRIOBP OTUD4 HTRA4 UACA GLI4 CORO6 VTN RETN
HuMAP2_01758	5	Q8N5G0 P46059	SMIM20 SLC15A1
HuMAP2_01759	4	P33176 Q07866 Q9H0B6 O60282 Q8N205 Q9NSK0 O60353 Q6P597	KIF5B KLC1 KLC2 KIF5C SYNE4 KLC4 FZD6 KLC3
HuMAP2_01760	5	Q9BZW8 Q9Y6A1 Q9UKY4 Q6P996 Q52LD8	CD244 POMT1 POMT2 PDXDC1 RFTN2
HuMAP2_01761	5	Q969W3 Q9BZV1 P68543 Q9H867	FAM104A UBXN6 UBXN2A VCPKMT
HuMAP2_01762	2	Q8NBB4 Q8TBC5	ZSCAN1 ZSCAN18
HuMAP2_01763	4	Q8NG27 Q96JG8	PJA1 MAGED4
HuMAP2_01764	5	P51606 Q32P28 Q9GZM7 P13987	RENBP P3H1 TINAGL1 CD59
HuMAP2_01765	2	Q9NQ25 Q9NUY8	SLAMF7 TBC1D23
HuMAP2_01766	4	P20337 P20336 Q96DA2 Q96C24 Q9H082	RAB3B RAB3A RAB39B SYTL4 RAB33B
HuMAP2_01767	5	P56381 P59536 Q9H3S5 P56385 P18859 P56134 P30049 P00846	ATP5F1E TAS2R41 PIGM ATP5ME ATP5PF ATP5MF ATP5F1D MT-ATP6
HuMAP2_01768	4	P68431 Q8WUP2 Q13111 Q8N806 Q13112	H3C1 FBLIM1 CHAF1A UBR7 CHAF1B
HuMAP2_01769	5	O00204 Q92817 Q14134 P21128 Q9UKQ9 Q9Y324 Q5VYY1 Q9BQ50 O60437	SULT2B1 EVPL TRIM29 ENDOU KLK9 FCF1 ANKRD22 TREX2 PPL
HuMAP2_01770	3	Q9NY65 Q9NQ94 A0AV96	TUBA8 A1CF RBM47
HuMAP2_01771	1	Q13330 Q09028 Q16576	MTA1 RBBP4 RBBP7
HuMAP2_01772	2	Q09019 P62068	DMWD USP46
HuMAP2_01773	4	Q15116 Q9BUV8	PDCD1 RAB5IF
HuMAP2_01774	2	P25208 Q13952	NFYB NFYC
HuMAP2_01775	5	P09601 Q9H6R6 Q9C0I9 Q9BZ11	HMOX1 ZDHHC6 LRRC27 ADAM33
HuMAP2_01776	4	Q8N0V3 A6NJ78	RBFA METTL15
HuMAP2_01777	2	P00441 Q9HC38	SOD1 GLOD4
HuMAP2_01778	2	Q9Y5R8 Q9Y296 Q8WVT3	TRAPPC1 TRAPPC4 TRAPPC12
HuMAP2_01779	2	P51148 P20339	RAB5C RAB5A
HuMAP2_01780	5	Q9UQ88 Q9BY76 O94967	CDK11A ANGPTL4 WDR47
HuMAP2_01781	1	O15078 Q15051	CEP290 IQCB1
HuMAP2_01782	4	Q68CZ1 P51957 Q5VSY0 Q92834 O75161 O15259	RPGRIP1L NEK4 GKAP1 RPGR NPHP4 NPHP1
HuMAP2_01783	2	Q96SW2 Q8TEL6	CRBN TRPC4AP
HuMAP2_01784	4	Q99996 P22612 Q92667 P31323 P13861 P17612 P22694 Q9UKA4 Q86UN6 Q96SN8 P24588	AKAP9 PRKACG AKAP1 PRKAR2B PRKAR2A PRKACA PRKACB AKAP11 AKAP14 CDK5RAP2 AKAP5
HuMAP2_01785	4	Q96PV4 Q8WYK0 Q8WXI4 Q96BR9	PNMA5 ACOT12 ACOT11 ZBTB8A
HuMAP2_01786	4	Q96H86 Q9HCM9 Q9UMX1 O76041 Q5TCZ1	ZNF764 TRIM39 SUFU NEBL SH3PXD2A
HuMAP2_01787	4	Q9NX36 Q16795 Q96G23 P24539 Q9UJZ1 P03928	DNAJC28 NDUFA9 CERS2 ATP5PB STOML2 MT-ATP8
HuMAP2_01788	5	Q9BWN1 P56704 Q8N2R8 Q15172 Q15173 Q13362 Q16537 P56703	PRR14 WNT3A FAM43A PPP2R5A PPP2R5B PPP2R5C PPP2R5E WNT3
HuMAP2_01789	3	Q9BR77 Q96DN5 Q9P209 Q86YT6	CCDC77 TBC1D31 CEP72 MIB1
HuMAP2_01790	5	O43189 Q15910 Q9NSY0 Q15022 Q5T6S3 Q92800 A6NHQ4 Q92833 Q6ZN18 O75530	PHF1 EZH2 NRBP2 SUZ12 PHF19 EZH1 EPOP JARID2 AEBP2 EED
HuMAP2_01791	5	P0CG30 Q96EA4 Q96D46	GSTT2B SPDL1 NMD3
HuMAP2_01792	2	P30038 P07108 Q9UJ68	ALDH4A1 DBI MSRA
HuMAP2_01793	4	O95835 Q70IA6 Q9Y2H1 Q9H8S9 Q9NRM7 Q7L9L4	LATS1 MOB2 STK38L MOB1A LATS2 MOB1B
HuMAP2_01794	4	Q96QU8 Q9Y5L0 Q96IQ7	XPO6 TNPO3 VSIG2
HuMAP2_01795	4	Q9UKY1 Q7L7X3 Q9NX38 Q9Y6X8 Q3MIT2	ZHX1 TAOK1 ABITRAM ZHX2 PUS10
HuMAP2_01796	4	Q7Z2Z2 Q52LJ0 Q9Y224	EFL1 FAM98B RTRAF
HuMAP2_01797	2	Q96RQ1 Q9Y282	ERGIC2 ERGIC3
HuMAP2_01798	4	Q8IUC8 Q10472	GALNT13 GALNT1
HuMAP2_01799	5	O75531 Q9BY42	BANF1 RTF2
HuMAP2_01800	2	P49753 Q86TX2	ACOT2 ACOT1
HuMAP2_01801	5	Q86Y07 P27105 Q9GZP9 Q9GZT6 Q8NBM4 Q96AQ8 Q96BY9 Q96CS3	VRK2 STOM DERL2 CCDC90B UBAC2 MCUR1 SARAF FAF2
HuMAP2_01802	2	Q9BQ69 P02100	MACROD1 HBE1
HuMAP2_01803	4	Q9BRX5 Q8WWR8 Q14691 O75312 Q9BVW5 Q9BRT9 Q9Y248	GINS3 NEU4 GINS1 ZPR1 TIPIN GINS4 GINS2
HuMAP2_01804	4	P16520 P50150 O14924 Q9NPQ8 P62873 P63096 P04899 P08754 P29992 P09471 Q9HAV0 P61952	GNB3 GNG4 RGS12 RIC8A GNB1 GNAI1 GNAI2 GNAI3 GNA11 GNAO1 GNB4 GNG11
HuMAP2_01805	5	P61923 Q9UKU9 P13798 O95202	COPZ1 ANGPTL2 APEH LETM1
HuMAP2_01806	5	Q9BZV1 P68543 Q9BZE9 Q9H867	UBXN6 UBXN2A ASPSCR1 VCPKMT
HuMAP2_01807	5	Q9Y6N6 Q01804 P83105 Q8TEQ0 Q92844 Q13077 Q12933	LAMC3 OTUD4 HTRA4 SNX29 TANK TRAF1 TRAF2
HuMAP2_01808	5	O15523 Q8WVJ2	DDX3Y NUDCD2
HuMAP2_01809	5	Q96G97 P78334 P08397	BSCL2 GABRE HMBS
HuMAP2_01810	2	Q9UHN1 P54098	POLG2 POLG
HuMAP2_01811	2	P42330 P17516	AKR1C3 AKR1C4
HuMAP2_01812	4	Q8N8L2 Q6P5S2	ZNF491 LEG1
HuMAP2_01813	2	Q9UKJ1 Q9UKJ0	PILRA PILRB
HuMAP2_01814	5	Q14681 Q9NWC5 P43003 Q9NXV2	KCTD2 TMEM45A SLC1A3 KCTD5
HuMAP2_01815	2	P24534 P49589 P26640 P68104 P29692	EEF1B2 CARS VARS EEF1A1 EEF1D
HuMAP2_01816	5	Q5MNZ6 P42773 P19174 Q99501	WDR45B CDKN2C PLCG1 GAS2L1
HuMAP2_01817	4	Q9H0E9 Q9NV56 Q92993 Q9HAF1 Q9NXR8 Q9NPF5 Q6PIV2 O95619 Q05BQ5 Q9H2F5 Q52LR7 Q9Y4A5 P01106 P12524 Q96L91 Q86VZ6 Q6PJQ5 Q15906	BRD8 MRGBP KAT5 MEAF6 ING3 DMAP1 FOXR1 YEATS4 MBTD1 EPC1 EPC2 TRRAP MYC MYCL EP400 JAZF1 FOXR2 VPS72
HuMAP2_01818	2	Q96GI7 Q14CS0	FAM89A UBXN2B
HuMAP2_01819	5	Q16352 Q8NHS9 P07197 P07196 P12036 P17661 P48681 P08670 Q9NQH7	INA SPATA22 NEFM NEFL NEFH DES NES VIM XPNPEP3
HuMAP2_01820	2	Q96ES7 Q8NEM7 O75486 Q9Y6J9	SGF29 SUPT20H SUPT3H TAF6L
HuMAP2_01821	4	Q96P63 P00558 P01008 P22307 P51857 P06744	SERPINB12 PGK1 SERPINC1 TEX15 SCP2 AKR1D1 GPI
HuMAP2_01822	1	Q16644 Q16539	MAPKAPK3 MAPK14
HuMAP2_01823	4	Q969T7 Q12888 Q96RU2	NT5C3B TP53BP1 USP28
HuMAP2_01824	1	Q9BWD3 Q86TG7	RTL8A PEG10
HuMAP2_01825	5	Q02790 Q9NVM4 O75792 Q5TBB1 Q8N1G2 Q9BWS9 Q8TDP1 Q8N3D4 Q86TU7 Q8NBF2 Q9UBP0 Q99536	FKBP4 PRMT7 RNASEH2A RNASEH2B CMTR1 CHID1 RNASEH2C EHBP1L1 SETD3 NHLRC2 SPAST VAT1
HuMAP2_01826	5	O60716 P36776	CTNND1 LONP1
HuMAP2_01827	5	Q9HA38 Q5H9S7 Q86W54 P62736	ZMAT3 DCAF17 SPATA24 ACTA2
HuMAP2_01828	5	P05109 P31151 P06702	S100A8 S100A7 S100A9
HuMAP2_01829	2	Q9UBK7 Q96HJ3	RABL2A CCDC34
HuMAP2_01830	2	Q14954 P43631 Q14953 P43629	KIR2DS1 KIR2DS2 KIR2DS5 KIR3DP1 KIR3DL1
HuMAP2_01831	2	Q9Y303 P46926 Q8TDQ7	AMDHD2 GNPDA1 GNPDA2
HuMAP2_01832	5	Q68DQ2 Q99996 P22612 Q92667 P31323 P13861 P17612 P22694 P11137 Q9UKA4 P24588 Q76N32 Q12802 Q9Y2D5 Q86UN6 Q96SN8 P51817 P57105 Q96DH6	CRYBG3 AKAP9 PRKACG AKAP1 PRKAR2B PRKAR2A PRKACA PRKACB MAP2 AKAP11 AKAP5 CEP68 AKAP13 AKAP2 AKAP14 CDK5RAP2 PRKX SYNJ2BP MSI2
HuMAP2_01833	5	Q9UQ16 P50570 Q05193 P47224	DNM3 DNM2 DNM1 RABIF
HuMAP2_01834	3	Q8TDJ6 Q9GZN7 P50993 Q9Y4E6 Q9Y485	DMXL2 ROGDI ATP1A2 WDR7 DMXL1
HuMAP2_01835	5	Q14181 Q14331 Q99547	POLA2 FRG1 MPHOSPH6
HuMAP2_01836	2	O94953 Q96IQ9	KDM4B ZNF414
HuMAP2_01837	4	Q9H1B7 Q7Z5L9 Q8IU81 Q14135	IRF2BPL IRF2BP2 IRF2BP1 VGLL4
HuMAP2_01838	5	P41208 O15182 Q0VDD8 Q8NA72	CETN2 CETN3 DNAH14 POC5
HuMAP2_01839	5	P11047 P55268 P07942 O15230 Q9NYU1 Q15075 P20933 A4D0S4	LAMC1 LAMB2 LAMB1 LAMA5 UGGT2 EEA1 AGA LAMB4
HuMAP2_01840	1	O95456 Q969U7	PSMG1 PSMG2
HuMAP2_01841	4	O95625 Q8N5P1 Q9H7E9 Q4G0J3 P49711 Q8TBF4	ZBTB11 ZC3H8 C8orf33 LARP7 CTCF ZCRB1
HuMAP2_01842	4	P39687 Q92688 Q01105 Q9BTT0	ANP32A ANP32B SET ANP32E
HuMAP2_01843	2	Q15223 Q9NQS3	NECTIN1 NECTIN3
HuMAP2_01844	4	P0CAP1 Q9HCN4 Q9GZY4 Q96P16	MYZAP GPN1 COA1 RPRD1A
HuMAP2_01845	3	Q9NP50 Q9HCU9 Q96ST3 Q9UK53 P29374 Q5PSV4	SINHCAF BRMS1 SIN3A ING1 ARID4A BRMS1L
HuMAP2_01846	4	Q12846 O00186	STX4 STXBP3
HuMAP2_01847	4	Q9UGV2 O00168 Q92597	NDRG3 FXYD1 NDRG1
HuMAP2_01848	5	Q5JX71 Q8TF42	FAM209A UBASH3B
HuMAP2_01849	5	Q09666 P35626 P12429 P25098	AHNAK GRK3 ANXA3 GRK2
HuMAP2_01850	2	Q92870 P51693 Q06481	APBB2 APLP1 APLP2
HuMAP2_01851	5	Q96GV9 O75716 Q14435 Q96DX4	C5orf30 STK16 GALNT3 RSPRY1
HuMAP2_01852	3	Q68CZ2 Q9H4E7 A6NI28	TNS3 DEF6 ARHGAP42
HuMAP2_01853	5	Q92681 Q6SZW1 Q96DA0 Q96K83 Q2M1K9 Q5TDH0	RSC1A1 SARM1 ZG16B ZNF521 ZNF423 DDI2
HuMAP2_01854	4	P31751 Q00526 Q9Y243 P31749	AKT2 CDK3 AKT3 AKT1 HSP90AB4P
HuMAP2_01855	5	O14980 Q9HD45	XPO1 TM9SF3
HuMAP2_01856	4	P30041 P14324	PRDX6 FDPS
HuMAP2_01857	5	Q8N6H7 P51610 Q9H0W7 Q96EK4	ARFGAP2 HCFC1 THAP2 THAP11
HuMAP2_01858	3	Q09019 P62068 Q8TBZ3 Q8TAF3	DMWD USP46 WDR20 WDR48
HuMAP2_01859	4	Q8NEU8 Q9UKG1	APPL2 APPL1
HuMAP2_01860	4	P30040 Q6UWU2	ERP29 GLB1L
HuMAP2_01861	5	Q9P2E3 O75534	ZNFX1 CSDE1
HuMAP2_01862	5	Q9H334 O15409 Q8IVH2 Q16777 Q9BZS1	FOXP1 FOXP2 FOXP4 HIST2H2AC FOXP3
HuMAP2_01863	2	Q15397 Q13610 Q9NY93 O43818 Q9NZM5	PUM3 PWP1 DDX56 RRP9 NOP53
HuMAP2_01864	2	Q9H2U2 P29218	PPA2 IMPA1
HuMAP2_01865	2	Q8NI77 Q9NS87 Q96EK5	KIF18A KIF15 KIFBP
HuMAP2_01866	2	Q9NYF3 Q9Y463 Q711Q0	FAM53C DYRK1B CEFIP
HuMAP2_01867	4	P41587 O60664	VIPR2 PLIN3
HuMAP2_01868	4	P35222 P12830 P35221 P26232	CTNNB1 CDH1 CTNNA1 CTNNA2
HuMAP2_01869	5	Q99614 O94964 Q9H4P4	TTC1 SOGA1 RNF41
HuMAP2_01870	5	Q8N163 Q9UI43 Q86X40 Q9BPW8 Q9NRG7 O75323 Q9BZJ4 P13533 A8MXV4 P10809 Q8N5S1 Q9NUB1	CCAR2 MRM2 LRRC28 NIPSNAP1 SDR39U1 NIPSNAP2 SLC25A39 MYH6 NUDT19 HSPD1 SLC25A41 ACSS1
HuMAP2_01871	2	P05067 O00748	APP CES2
HuMAP2_01872	5	Q9H341 Q96NT1 Q8WVD3 Q96BP2	OR51M1 NAP1L5 RNF138 CHCHD1
HuMAP2_01873	5	Q5T4F4 Q96C92 Q9BY89	ZFYVE27 ENTR1 KIAA1671
HuMAP2_01874	5	Q96S37 Q9H1C7 P14672 Q8WU79 Q8N468 Q02978 O00443 Q9H3U7	SLC22A12 CYSTM1 SLC2A4 SMAP2 MFSD4A SLC25A11 PIK3C2A SMOC2
HuMAP2_01875	5	P56962 O14925	STX17 TIMM23
HuMAP2_01876	3	Q9BUF5 P68371 Q9BQE3 P31689	TUBB6 TUBB4B TUBA1C DNAJA1
HuMAP2_01877	3	Q9NXG2 Q96PZ0	THUMPD1 PUS7
HuMAP2_01878	3	O15226 P62917 P42696 Q6P5R6 Q9BRJ6	NKRF RPL8 RBM34 RPL22L1 C7orf50
HuMAP2_01879	4	Q03426 P36269 Q7Z6B0	MVK GGT5 CCDC91
HuMAP2_01880	5	Q4G0X9 O00463 O14795 Q9UPS8 Q96HU8	CCDC40 TRAF5 UNC13B ANKRD26 DIRAS2
HuMAP2_01881	2	O95835 Q7L9L4 Q9NRM7	LATS1 MOB1B LATS2
HuMAP2_01882	4	Q5VYK3 O75155 Q9H469 Q86VP6 Q13616	ECPAS CAND2 FBXL15 CAND1 CUL1
HuMAP2_01883	2	P04075 P06733 O15498	ALDOA ENO1 YKT6
HuMAP2_01884	4	Q8N490 Q96AQ6 P48449 Q9Y2Y0 Q9BTE7	PNKD PBXIP1 LSS ARL2BP DCUN1D5
HuMAP2_01885	4	Q9UHA4 O43504 Q6IAA8	LAMTOR3 LAMTOR5 LAMTOR1
HuMAP2_01886	4	P42167 Q9Y530 O43670	TMPO OARD1 ZNF207
HuMAP2_01887	5	Q9Y673 Q9GZY8 Q09328 Q7Z5L4 Q96EE4 Q8N6M3 Q92838 P51674 Q13367	ALG5 MFF MGAT5 SPATA19 CCDC126 FITM2 EDA GPM6A AP3B2
HuMAP2_01888	1	P43363 Q9P0K8 Q15596	MAGEA10 FOXJ2 NCOA2
HuMAP2_01889	2	Q6UXB1 P36639	IGFL3 NUDT1
HuMAP2_01890	4	P20810 Q96L46 Q8IVB5 A6NHC0	CAST CAPNS2 LIX1L CAPN8
HuMAP2_01891	5	Q8N0V3 Q68DA7 Q4VC44 Q9UI43 Q8WVZ9 Q7Z6M4 Q86V97 Q96SQ9 Q8TEW6 P49757 Q96QE5 A6NJ78	RBFA FMN1 FLYWCH1 MRM2 KBTBD7 MTERF4 KBTBD6 CYP2S1 DOK4 NUMB TEFM METTL15
HuMAP2_01892	4	Q00325 Q9NZ01 Q9NVI7 Q9Y6C9 Q9UM00 O00410 P22695	SLC25A3 TECR ATAD3A MTCH2 TMCO1 IPO5 UQCRC2
HuMAP2_01893	5	P09619 Q5TB30 P16234	PDGFRB DEPDC1 PDGFRA
HuMAP2_01894	2	P21941 O95460	MATN1 MATN4
HuMAP2_01895	2	Q96HY6 O94874 Q96JB5	DDRGK1 UFL1 CDK5RAP3
HuMAP2_01896	2	Q9NQY0 Q9NRD0 A1IGU5 Q6XZF7	BIN3 FBXO8 ARHGEF37 DNMBP
HuMAP2_01897	3	Q5T5X7 A8K8V0 Q9H4L7 O75962	BEND3 ZNF785 SMARCAD1 TRIO
HuMAP2_01898	5	Q15696	ZRSR2 ZRSR2P1
HuMAP2_01899	5	Q96KR4 Q6UWW8 Q86YD3	LMLN CES3 TMEM25
HuMAP2_01900	4	Q9NXB9 Q8IVM8 Q9NWH2	ELOVL2 SLC22A9 TMEM242
HuMAP2_01901	4	Q8NA92 Q9BUW7	THAP8 C9orf16
HuMAP2_01902	5	Q9C0B0 Q9H707 Q96DN2 Q7L945 Q9UJN7 O75123 Q6ZNG0 Q9H7X3 Q16587 Q96SL8 Q8N3J9 Q14592 Q15935 Q9NR11 Q6EMB2 P17098	UNK ZNF552 VWCE ZNF627 ZNF391 ZNF623 ZNF620 ZNF696 ZNF74 FIZ1 ZNF664 ZNF460 ZNF77 ZNF302 TTLL5 ZNF8
HuMAP2_01903	5	Q96PJ5 Q96SZ5 P78508 Q5HYJ3	FCRL4 ADO KCNJ10 FAM76B
HuMAP2_01904	4	Q8N7X8 Q9H892 Q9P1T7 P01730 O14787	SIGLECL1 TTC12 MDFIC CD4 TNPO2
HuMAP2_01905	2	Q9NVR5 Q7Z6J8	DNAAF2 UBE3D
HuMAP2_01906	3	Q8WYB5 Q9HAF1	KAT6B MEAF6
HuMAP2_01907	2	Q16643 Q9UHB6	DBN1 LIMA1
HuMAP2_01908	5	Q96PY6 Q96NG3 O43822 Q96TA2 Q5T2S8	NEK1 TTC25 CFAP410 YME1L1 ARMC4
HuMAP2_01909	2	O75344 P22059	FKBP6 OSBP
HuMAP2_01910	2	Q9H0I9 Q9Y281	TKTL2 CFL2
HuMAP2_01912	4	Q969H6 O95059 O75817 P78346 P78345 Q32NC0 O75818 O95707 Q6NW34 Q9BUL9 Q9H633	POP5 RPP14 POP7 RPP30 RPP38 C18orf21 RPP40 POP4 NEPRO RPP25 RPP21
HuMAP2_01913	2	A2VDF0 Q7Z5A8	FUOM TAFA3
HuMAP2_01914	2	Q8N5U6 Q969T4	RNF10 UBE2E3
HuMAP2_01915	4	Q9H8J5 Q15035 Q9BSA4 P02649	MANSC1 TRAM2 TTYH2 APOE
HuMAP2_01916	3	Q04724 Q08117 Q04727	TLE1 TLE5 TLE4
HuMAP2_01917	4	P25963 O00221 Q01201 Q04206 P19838 Q00653 Q04864 Q15653	NFKBIA NFKBIE RELB RELA NFKB1 NFKB2 REL NFKBIB
HuMAP2_01918	2	Q8IVW6 Q99856 A6NKF2	ARID3B ARID3A ARID3C
HuMAP2_01919	5	O15061 Q92619 P60520 P25685 O75953 Q9UDY4	SYNM ARHGAP45 GABARAPL2 DNAJB1 DNAJB5 DNAJB4
HuMAP2_01920	2	Q9NVM6 Q96G46	DNAJC17 DUS3L
HuMAP2_01921	4	P16402 P06748 Q86SE8	H1-3 NPM1 NPM2
HuMAP2_01922	3	Q5M9Q1 Q8N5F7	NKAPL NKAP
HuMAP2_01923	5	Q9UK76 Q99729 Q14696	JPT1 HNRNPAB MESD
HuMAP2_01924	3	P14625 Q13438	HSP90B1 OS9
HuMAP2_01925	1	Q15287 Q9UQ35	RNPS1 SRRM2
HuMAP2_01926	4	Q9Y3Q8 Q9UHY1 Q13257 Q15013	TSC22D4 NRBP1 MAD2L1 MAD2L1BP
HuMAP2_01927	2	P15882 P52757	CHN1 CHN2
HuMAP2_01928	5	P54840 P46976 P13807 O95278 O95210 O15488 Q9UQK1 Q8WY41	GYS2 GYG1 GYS1 EPM2A STBD1 GYG2 PPP1R3C NANOS1
HuMAP2_01929	2	Q9BQQ3 Q5T5M9 Q08379 P30622	GORASP1 CCNJ GOLGA2 CLIP1
HuMAP2_01930	4	Q96H55 Q12965 O00159 Q9Y4I1 Q9NQX4	MYO19 MYO1E MYO1C MYO5A MYO5C
HuMAP2_01931	4	Q8WVK2 P46063	SNRNP27 RECQL
HuMAP2_01932	5	Q8WW35 Q96GS6 Q5VST6 P43657 Q96JQ2	TCTEX1D2 ABHD17A ABHD17B LPAR6 CLMN
HuMAP2_01933	5	Q5T5M9 Q8IWG1 Q9BQQ3 Q9UGI8 Q08379 Q96NT3	CCNJ WDR63 GORASP1 TES GOLGA2 GUCD1
HuMAP2_01934	5	Q6NT76 O95571 Q9Y316 Q969G6	HMBOX1 ETHE1 MEMO1 RFK
HuMAP2_01935	5	Q13201 P12259 P78380	MMRN1 F5 OLR1
HuMAP2_01936	2	Q96F07 Q9UPY6	CYFIP2 WASF3
HuMAP2_01937	5	Q92681 Q96DA0	RSC1A1 ZG16B
HuMAP2_01938	4	P52952 Q8IZQ5 Q9UKT8 Q9Y4X5 P31260	NKX2-5 SELENOH FBXW2 ARIH1 HOXA10
HuMAP2_01939	5	Q9Y4D1 O00212	DAAM1 RHOD
HuMAP2_01940	2	Q6UX41 Q969R2	BTNL8 OSBP2
HuMAP2_01941	5	Q9HCC0 Q96RP9 Q96RQ3	MCCC2 GFM1 MCCC1
HuMAP2_01942	2	Q9Y6K9 O15111 O14920	IKBKG CHUK IKBKB
HuMAP2_01943	5	P02545 Q8N163	LMNA CCAR2
HuMAP2_01944	4	Q8IW45 Q12931 Q4G176 P09525 P00491 P30084	NAXD TRAP1 ACSF3 ANXA4 PNP ECHS1
HuMAP2_01945	4	Q9P031 Q5VYS8	CCDC59 TUT7
HuMAP2_01946	5	Q6T4P5 Q8TBJ4 O00186 Q401N2 O14495 O43688 Q92611	PLPPR3 PLPPR1 STXBP3 ZACN PLPP3 PLPP2 EDEM1
HuMAP2_01947	5	Q14651 Q7Z401 Q8TCB7	PLS1 DENND4A METTL6
HuMAP2_01948	2	B2RXF5 Q99592	ZBTB42 ZBTB18
HuMAP2_01949	4	P06737 Q9UHD1 Q9Y617 P33316 P48739 Q14019 P61081	PYGL CHORDC1 PSAT1 DUT PITPNB COTL1 UBE2M
HuMAP2_01950	4	P49184	DNASE1L1 FBLL1
HuMAP2_01951	2	Q9HCN8 Q9UBS4 Q99470	SDF2L1 DNAJB11 SDF2
HuMAP2_01952	5	Q9UHX1 Q9HCG8	PUF60 CWC22
HuMAP2_01953	5	Q9Y4B6 Q9BW61 Q9C0C7 Q9NSE2	DCAF1 DDA1 AMBRA1 CISH
HuMAP2_01954	2	Q8WTW3 Q14746 P83436 Q9UP83 Q96MW5 Q96JB2 Q9Y2V7 Q9H9E3	COG1 COG2 COG7 COG5 COG8 COG3 COG6 COG4
HuMAP2_01955	4	Q8NDV7 Q9UPQ9 Q9H9G7	TNRC6A TNRC6B AGO3
HuMAP2_01956	5	Q07960 Q96P20 Q9NVM1 Q96C86 Q96T52 Q9NVC3 Q9ULX7	ARHGAP1 NLRP3 EVA1B DCPS IMMP2L SLC38A7 CA14
HuMAP2_01957	4	Q15438 Q99418 O43739 Q96HB5 O60759 Q8WWN9 Q969H4	CYTH1 CYTH2 CYTH3 CCDC120 CYTIP IPCEF1 CNKSR1
HuMAP2_01958	5	Q9UPM9 Q9NXB0 Q9BPU9 Q16739 Q9H6L2	B9D1 MKS1 B9D2 UGCG TMEM231
HuMAP2_01959	5	P78318 P09467 P02766 O00757 Q01581 Q9BVH7	IGBP1 FBP1 TTR FBP2 HMGCS1 ST6GALNAC5
HuMAP2_01960	5	Q15025 Q70UQ0 P21757 Q96IZ0	TNIP1 IKBIP MSR1 PAWR
HuMAP2_01961	4	O75899 P34925 Q9NRK6 Q3KPI0 Q4KMG0	GABBR2 RYK ABCB10 CEACAM21 CDON
HuMAP2_01962	2	Q9NR12 Q8IYM2	PDLIM7 SLFN12
HuMAP2_01963	2	O75461 Q969R5 Q8IWI9 Q14186 Q9BYE7	E2F6 L3MBTL2 MGA TFDP1 PCGF6
HuMAP2_01964	4	Q15843 P52758	NEDD8 RIDA
HuMAP2_01965	5	O95848 Q9BWD1 Q9BZL1 O00170	NUDT14 ACAT2 UBL5 AIP
HuMAP2_01966	5	Q16719 O75390 P54727 P22033 Q96GX9 O14908	KYNU CS RAD23B MMUT APIP GIPC1
HuMAP2_01967	5	P51946 P50613 P51948 P18074 P28715 Q6ZYL4	CCNH CDK7 MNAT1 ERCC2 ERCC5 GTF2H5
HuMAP2_01968	4	Q9UNF1 Q9Y6H1 Q9UNN5 Q7RTS1	MAGED2 CHCHD2 FAF1 BHLHA15
HuMAP2_01969	3	Q9NZU0 Q9NZU1	FLRT3 FLRT1
HuMAP2_01970	5	P15924 Q04695 Q7Z794 P13647 P02538 P04264	DSP KRT17 KRT77 KRT5 KRT6A KRT1
HuMAP2_01971	4	O43396 Q9H2G2 Q9BZZ5	TXNL1 SLK API5
HuMAP2_01972	5	Q96PC2 Q6ZNF0	IP6K3 ACP7
HuMAP2_01973	5	Q9NRW7 Q8N4P3 O14662 Q9NPJ3 Q04837	VPS45 HDDC3 STX16 ACOT13 SSBP1
HuMAP2_01974	4	P43307 P37108 P62851 P49458	SSR1 SRP14 RPS25 SRP9
HuMAP2_01975	4	Q01094 Q14188 Q16254 Q14209	E2F1 TFDP2 E2F4 E2F2
HuMAP2_01976	5	Q9H492 O00165 Q15629	MAP1LC3A HAX1 TRAM1
HuMAP2_01977	2	Q9BWW4 P50458	SSBP3 LHX2
HuMAP2_01978	5	P38432 Q15020 A3KN83	COIL SART3 RPS26P11 SBNO1
HuMAP2_01979	2	P20711 P35613	DDC BSG
HuMAP2_01980	2	B7ZAP0 Q5TGL8	RABGAP1L PXDC1
HuMAP2_01981	4	P43155 O75563 Q9NYW8 P49796 Q7Z3C6	CRAT SKAP2 RBAK RGS3 ATG9A
HuMAP2_01982	5	O43257 Q9GZN1 Q6ZRS2	ZNHIT1 ACTR6 SRCAP
HuMAP2_01983	3	O76094 P37108 P49458	SRP72 SRP14 SRP9
HuMAP2_01984	5	Q15438 Q99418 O43739 O60759 Q3KP66 Q8WWN9 Q969H4	CYTH1 CYTH2 CYTH3 CYTIP INAVA IPCEF1 CNKSR1
HuMAP2_01985	5	P36551 Q16658	CPOX FSCN1
HuMAP2_01986	4	Q9Y520 Q14694 Q13283	PRRC2C USP10 G3BP1
HuMAP2_01987	4	Q7Z4G4 O43709 P54803 Q9UI30	TRMT11 BUD23 GALC TRMT112
HuMAP2_01988	2	Q6PCT2 P61289 Q9GZU8	FBXL19 PSME3 FAM192A
HuMAP2_01989	3	Q9H840 Q9NWZ8 Q8WXD5 P57678 Q16637 Q9UHI6	GEMIN7 GEMIN8 GEMIN6 GEMIN4 SMN1 DDX20
HuMAP2_01990	5	P51589 Q8NBR6 O60602 Q9Y3E5	CYP2J2 MINDY2 TLR5 PTRH2
HuMAP2_01991	5	Q9NQI0 Q9NUL7	DDX4 DDX28
HuMAP2_01992	2	Q9ULC4 O43583	MCTS1 DENR
HuMAP2_01993	2	O75677 O75679 Q9NWL6 O75678	RFPL1 RFPL3 ASNSD1 RFPL2
HuMAP2_01994	2	Q9BWF3 Q9BQ04	RBM4 RBM4B
HuMAP2_01995	5	O43663 Q8NET5 Q0VDF9 Q99543 Q00688 O60869 Q9NTM9 Q9BY44 Q86UK7	PRC1 NFAM1 HSPA14 DNAJC2 FKBP3 EDF1 CUTC EIF2A ZNF598
HuMAP2_01996	4	Q06323 Q9UL46 P40313	PSME1 PSME2 CTRL
HuMAP2_01997	2	Q96DZ1 Q9UBV2 Q13438	ERLEC1 SEL1L OS9
HuMAP2_01998	5	O75635 P51795 Q96T51 Q8WXA3	SERPINB7 CLCN5 RUFY1 RUFY2
HuMAP2_01999	2	P32780 Q13889 Q13888 Q92759 Q6P1K8 P19447 Q6ZYL4	GTF2H1 GTF2H3 GTF2H2 GTF2H4 GTF2H2C ERCC3 GTF2H5
HuMAP2_02000	1	Q14003 Q03721	KCNC3 KCNC4
HuMAP2_02001	4	Q4W5G0 Q9Y4A0	TIGD2 JRKL
HuMAP2_02002	5	Q92896 Q8TCT7 O95427 Q9HAB3 Q9H0Q3 Q9NZJ7 Q96I36 Q8TAD4 Q6NXT4	GLG1 SPPL2B PIGN SLC52A2 FXYD6 MTCH1 COX14 SLC30A5 SLC30A6
HuMAP2_02003	4	Q9NQZ5 O95081	STARD7 AGFG2
HuMAP2_02004	5	P08637 O14730 Q16706 O75015 Q03405	FCGR3A RIOK3 MAN2A1 FCGR3B PLAUR
HuMAP2_02005	5	Q9NRE1 Q96BT7 P16035 P22830	MMP26 ALKBH8 TIMP2 FECH
HuMAP2_02006	5	Q68DC2 Q86SG6 Q9UL59 Q6ZW76 Q96BR6	ANKS6 NEK8 ZNF214 ANKS3 ZNF669
HuMAP2_02007	5	Q13136 Q8N118 P35240 Q12948 P63151 Q13362 Q14738 Q16537 Q9P2B4 Q8N461 P78318 A2A3K4 Q9BWN1 Q99958 Q96E09 Q8WZ74 Q9BXL8 Q9NUC0 Q9NVR7 P62714 Q66LE6 P30154 P30153 P60510 Q8TF05 P67775 Q14590 Q5FBB7 Q9Y570 P13051 Q32MH5 Q9Y5P8	PPFIA1 CYP4X1 NF2 FOXC1 PPP2R2A PPP2R5C PPP2R5D PPP2R5E CTTNBP2NL FBXL16 IGBP1 PTPDC1 PRR14 FOXC2 FAM122A CTTNBP2 CDCA4 SERTAD4 TBCCD1 PPP2CB PPP2R2D PPP2R1B PPP2R1A PPP4C PPP4R1 PPP2CA ZNF235 SGO1 PPME1 UNG FAM214A PPP2R3B
HuMAP2_02008	2	P51513 Q9UNW9	NOVA1 NOVA2
HuMAP2_02009	5	Q16288 Q13332 Q8TF65 Q9P0V3	NTRK3 PTPRS GIPC2 SH3BP4
HuMAP2_02010	4	Q96FN5 Q9NS37	KIF12 CREBZF
[truncated: 4,966 more rows]

## Sheet: Legend
	Dataset EV1. Table of hu.MAP 2.0 protein complexes
	HuMAP2_ID	hu.MAP 2.0 complex identifier
	Confidence	Confidence ranking: 1=Extremely High, 2=Very High, 3=High, 4=Medium High, 5=Medium
	Uniprot_ACCs	Uniprot identifiers of protein subunits in complex
	genenames	Gene names of protein subunits in complex
